# Supplementary material for: B-cell leukemia transdifferentiation to macrophage involves reconfiguration of DNA methylation for long-range regulation
Source: Leukemia. 2019 Nov 12;34(4):1158–62. doi: 10.1038/s41375-019-0643-1 (PMC7214273; doi:10.1038/s41375-019-0643-1)
Supplement: Supplementary file 8 — Supplemental Table 1 [file 41375_2019_643_MOESM8_ESM.xlsx]

## Sheet: M_T_signif_probes
Table S1: 251 CpGs significantly correlated with treatment (correlation p-value < 0.05 & beta-value difference between BLaER1_h0 and BLaER1_h168 > 0.66).
CpG_ID	Chromosome	Position	Strand	Relation_to_Island	UCSC_RefGene_Name	UCSC_RefGene_Group	Phantom4_Enhancers	Phantom5_Enhancers	Regulatory_Feature_Name	OpenChromatin_NAME	meth_BLaER1_0h	meth_BLaER1_3h	meth_BLaER1_12h	meth_BLaER1_24h	meth_BLaER1_48h	meth_BLaER1_72h	meth_BLaER1_168h	meth_RCH_168h	meth_Macrophage
cg25683854	1	23912230	+	No				chr1:23912037-23912037			0.949427	0.82258	0.911876	0.924999	0.719192	0.354671	0.0740399	0.790213	0.0291648
cg23561791	1	27952665	+	No	FGR;FGR;FGR;FGR	1stExon;5'UTR;5'UTR;5'UTR					0.920148	0.901662	0.924779	0.931555	0.797122	0.456579	0.248843	0.88064	0.0153667
cg01080974	1	28466038	-	No							0.931599	0.677018	0.863809	0.850504	0.51879	0.459677	0.0896753	0.689992	0.105544
cg04450104	1	39801118	+	No	MACF1	Body					0.93881	0.860989	0.916722	0.938923	0.847264	0.594604	0.149804	0.814266	0.0321467
cg10239857	1	46536187	+	No	PIK3R3;PIK3R3;PIK3R3;PIK3R3;PIK3R3	Body;Body;Body;Body;Body			1:46535953-46536210		0.943004	0.899227	0.93331	0.94532	0.898934	0.819924	0.193616	0.890349	0.0180111
cg21412429	1	111170591	+	No	KCNA2	5'UTR		chr1:111170436-111170436			0.937724	0.901539	0.925888	0.909778	0.785309	0.550752	0.238643	0.876848	0.0165054
cg27663181	1	112032495	+	No	TMIGD3;TMIGD3;TMIGD3	Body;Body;Body					0.933313	0.848289	0.909127	0.932791	0.859175	0.796818	0.137931	0.792064	0.0330037
cg21854332	1	144989624	+	No	PDE4DIP;PDE4DIP;PDE4DIP;PDE4DIP	Body;Body;Body;Body			1:144989515-144990078		0.744337	0.79792	0.751658	0.650369	0.429489	0.178359	0.0620171	0.762601	0.0211984
cg04084260	1	150577322	-	No				chr1:150577042-150577042			0.854336	0.862139	0.896679	0.858993	0.798054	0.479284	0.167319	0.788924	0.0210186
cg00387445	1	151584078	+	N_Shore	SNX27	TSS1500			1:151583940-151585757		0.931167	0.834194	0.896365	0.924827	0.74346	0.342849	0.0981642	0.772536	0.0455089
cg22320071	1	155879918	+	No	RIT1;RIT1;RIT1	Body;Body;Body					0.937187	0.782895	0.904848	0.93604	0.786694	0.790078	0.130887	0.76737	0.036476
cg26720491	1	167517766	-	No	CREG1	Body					0.924554	0.820408	0.903691	0.922776	0.690115	0.271793	0.0877343	0.773952	0.0928946
cg01418934	1	184775699	-	No	FAM129A	Body			1:184774220-184775860		0.797638	0.810126	0.778359	0.760472	0.378943	0.219097	0.128267	0.894092	0.0412037
cg00621599	1	207422256	+	No							0.9307	0.615755	0.84678	0.926104	0.695813	0.616627	0.0969578	0.467384	0.0768851
cg12624096	1	211780386	+	No				chr1:211780151-211780151			0.810078	0.796064	0.854724	0.774808	0.756724	0.560402	0.0977566	0.625595	0.0291843
cg06873024	1	215130954	+	No				chr1:215130656-215130656			0.909447	0.822128	0.848569	0.886803	0.788777	0.579828	0.183766	0.822079	0.167914
cg10999423	1	222461592	-	No				chr1:222461432-222461432			0.93478	0.847721	0.914362	0.921025	0.773802	0.427637	0.166207	0.768257	0.0306332
cg00250658	1	223349112	+	No				chr1:223349014-223349014			0.803071	0.842022	0.868727	0.869344	0.762015	0.387658	0.0594106	0.812865	0.0101764
cg13359998	1	230241764	+	No	GALNT2	Body		chr1:230241590-230241590	1:230241706-230241834		0.893014	0.858644	0.89366	0.871395	0.727024	0.397513	0.166453	0.824919	0.0139616
cg09548403	1	232840764	-	No							0.907065	0.741895	0.871359	0.891659	0.740338	0.53574	0.157156	0.467769	0.0434682
cg08500811	1	235120401	-	No				chr1:235120162-235120162			0.892661	0.841725	0.887076	0.891477	0.825389	0.601997	0.126975	0.841774	0.0168987
cg24454158	1	240476462	+	No	FMN2;FMN2	Body;Body		chr1:240476321-240476321			0.934614	0.734387	0.818983	0.928782	0.676994	0.657813	0.116173	0.72712	0.771892
cg12997777	2	17042926	-	No				chr2:17042875-17042875			0.917064	0.840919	0.893317	0.918398	0.81812	0.670664	0.222738	0.799186	0.0431484
cg07305485	2	28179872	+	No	BRE;BRE;BRE;BRE;BRE;BRE	Body;Body;Body;Body;Body;Body					0.927938	0.606198	0.776912	0.907201	0.618393	0.681369	0.159025	0.674682	0.226414
cg19269246	2	42325942	-	N_Shelf				chr2:42325725-42325725			0.924306	0.888659	0.923038	0.931738	0.890367	0.82291	0.216795	0.810913	0.01483
cg01497262	2	43635730	-	No	THADA;THADA;THADA	Body;Body;Body		chr2:43635676-43635676	2:43635353-43635835		0.936113	0.860785	0.9236	0.935705	0.81424	0.720555	0.257582	0.798097	0.0216106
cg25941751	2	46613544	+	No	EPAS1	3'UTR					0.941197	0.861198	0.91748	0.928539	0.829838	0.509846	0.230099	0.821698	0.0356278
cg13276165	2	51256146	+	S_Shore	NRXN1;NRXN1	5'UTR;5'UTR					0.910849	0.905502	0.91297	0.691246	0.3609	0.192045	0.109435	0.882237	0.0209694
cg07388563	2	65245339	+	No	SLC1A4;SLC1A4	Body;Body					0.950709	0.883337	0.92913	0.93358	0.837892	0.6296	0.224777	0.845454	0.0200626
cg13045681	2	69062056	-	No							0.824901	0.728524	0.80987	0.723386	0.295527	0.0697106	0.0616027	0.638508	0.0443757
cg26577523	2	70270826	-	No	PCBP1-AS1	Body		chr2:70270545-70270545	2:70270680-70271034		0.854978	0.905167	0.872008	0.859846	0.74139	0.476165	0.164145	0.882862	0.0195591
cg14684041	2	70743297	-	No	TGFA;TGFA;TGFA;TGFA	Body;Body;Body;Body					0.853768	0.852867	0.851524	0.729655	0.328348	0.142658	0.0781554	0.816265	0.0109434
cg18763712	2	74829898	+	No	M1AP;M1AP;M1AP	Body;Body;Body					0.946572	0.741712	0.880492	0.937506	0.762089	0.830706	0.168681	0.667506	0.14542
cg21854538	2	102357220	-	No	MAP4K4;MAP4K4;MAP4K4;MAP4K4;MAP4K4	Body;Body;Body;Body;Body					0.921191	0.647382	0.868927	0.91082	0.622767	0.484429	0.186301	0.679281	0.167547
cg06808069	2	112763750	+	No	MERTK	Body					0.855906	0.580897	0.769476	0.836833	0.596173	0.717957	0.151132	0.510584	0.125613
cg02543462	2	113885116	+	No	IL1RN;IL1RN;IL1RN;IL1RN	TSS200;5'UTR;Body;Body					0.893649	0.852791	0.879289	0.830693	0.662968	0.447659	0.192762	0.849219	0.0601305
cg17992922	2	138717942	+	No				chr2:138717867-138717867			0.910198	0.785472	0.88901	0.920073	0.712667	0.438418	0.138689	0.705645	0.0317596
cg00506704	2	143908129	+	No	ARHGAP15	5'UTR		chr2:143908003-143908003			0.937531	0.739608	0.873646	0.938561	0.733408	0.654769	0.0944165	0.532814	0.0693437
cg27494897	2	151061125	+	No							0.933806	0.792037	0.900112	0.906623	0.726148	0.691042	0.25294	0.639891	0.671279
cg10895511	2	158277352	+	No	CYTIP	Body		chr2:158277241-158277241		chr2:158277215-158278180	0.927876	0.870727	0.908325	0.931192	0.844719	0.717796	0.264255	0.841983	0.0143715
cg27209881	2	158309911	-	No				chr2:158309744-158309744	2:158309755-158310047		0.913915	0.891724	0.919159	0.735763	0.327277	0.140866	0.0964837	0.853686	0.0204267
cg16084510	2	169894985	-	No				chr2:169894823-169894823			0.935488	0.895165	0.924764	0.940602	0.869654	0.611117	0.145855	0.871327	0.0119446
cg11119767	2	174024669	+	No	ZAK;ZAK	Body;Body					0.938622	0.849348	0.910396	0.936126	0.859991	0.796513	0.244193	0.810493	0.0204159
cg04843710	2	201994067	-	No	CFLAR;CFLAR;CFLAR;CFLAR;CFLAR;CFLAR;CFLAR;CFLAR	5'UTR;TSS1500;5'UTR;5'UTR;5'UTR;5'UTR;5'UTR;5'UTR	low-CpG:201702309-201702313				0.912604	0.539552	0.818916	0.898125	0.484741	0.525049	0.0901645	0.418072	0.196732
cg06885857	2	201994096	-	No	CFLAR;CFLAR;CFLAR;CFLAR;CFLAR;CFLAR;CFLAR;CFLAR	5'UTR;TSS1500;5'UTR;5'UTR;5'UTR;5'UTR;5'UTR;5'UTR					0.929244	0.779536	0.893989	0.918389	0.742539	0.575264	0.110293	0.746707	0.0980528
cg10519313	2	202073853	+	No	CASP10;CASP10;CASP10;CASP10;CASP10;CASP10	Body;Body;Body;Body;Body;3'UTR					0.906335	0.910229	0.918041	0.909709	0.782397	0.465016	0.143249	0.894452	0.0113476
cg19756830	2	216769058	-	No				chr2:216768799-216768799			0.790488	0.787471	0.878191	0.828618	0.671137	0.301588	0.0897591	0.497794	0.0220622
cg03487391	2	219596537	-	No	TTLL4	5'UTR		chr2:219596297-219596297			0.939552	0.751128	0.897881	0.926242	0.761134	0.75966	0.106405	0.717604	0.0760757
cg01827633	2	219610103	-	No	TTLL4	Body					0.933664	0.883228	0.916912	0.904515	0.470761	0.187578	0.112061	0.842306	0.0109158
cg27620695	2	223709253	+	No				chr2:223709158-223709158			0.89523	0.836713	0.879934	0.915526	0.805817	0.614589	0.149021	0.787268	0.0362315
cg01953698	2	230148091	-	No							0.931216	0.847605	0.873751	0.926292	0.8282	0.748813	0.168683	0.789247	0.0590539
cg11434397	2	234151328	+	No					2:234151312-234151355		0.938595	0.877562	0.914953	0.934762	0.877023	0.678487	0.212092	0.853047	0.0161007
cg04058080	3	15329284	-	No	SH3BP5;SH3BP5	Body;5'UTR		chr3:15329162-15329162			0.921625	0.855224	0.912198	0.91992	0.822935	0.687546	0.213875	0.832947	0.0254161
cg02930866	3	15482580	+	No	EAF1	3'UTR			3:15482533-15482647		0.867481	0.860985	0.844934	0.849609	0.610202	0.341782	0.168487	0.647602	0.0104437
cg06682371	3	32291082	-	No	CMTM8	Body					0.906472	0.616786	0.791044	0.87915	0.371074	0.258909	0.194442	0.603794	0.205743
cg10724969	3	33705968	-	No	CLASP2	Body					0.923318	0.709066	0.830451	0.918898	0.696702	0.763257	0.198457	0.688958	0.079045
cg25375589	3	43220779	-	No				chr3:43220536-43220536			0.937861	0.858657	0.912588	0.945198	0.823296	0.565296	0.110463	0.822745	0.0176085
cg18409839	3	45164698	+	No	CDCP1;CDCP1	Body;Body		chr3:45164613-45164613			0.925363	0.832717	0.91098	0.916237	0.818672	0.525519	0.148125	0.808269	0.037641
cg09220326	3	45175421	+	No	CDCP1;CDCP1	Body;Body		chr3:45175300-45175300			0.945211	0.856492	0.914544	0.933365	0.859943	0.633813	0.115818	0.840285	0.0150912
cg00780501	3	45688760	-	No	LIMD1	Body		chr3:45688648-45688648			0.924625	0.860399	0.915914	0.929218	0.851145	0.734581	0.263898	0.822625	0.0217687
cg21655255	3	46136952	+	No				chr3:46136758-46136758	3:46136793-46137069		0.867074	0.873149	0.87929	0.848049	0.750572	0.473635	0.136865	0.716078	0.0115905
cg02352281	3	46139305	-	No				chr3:46139244-46139244	3:46139269-46139386		0.936513	0.799164	0.89293	0.908381	0.796691	0.656752	0.224976	0.704227	0.0350016
cg16171189	3	46142638	-	No				chr3:46142288-46142288			0.954056	0.903366	0.923582	0.928622	0.852478	0.462107	0.115883	0.891601	0.0285602
cg20153863	3	46235150	+	No							0.909573	0.866535	0.903991	0.881414	0.866893	0.72152	0.200633	0.862508	0.0192769
cg08820841	3	46354481	-	No				chr3:46354449-46354449			0.943966	0.776369	0.915217	0.942176	0.645308	0.23827	0.0698068	0.73201	0.0405378
cg08498542	3	69261753	+	No	FRMD4B	Body		chr3:69261592-69261592			0.945928	0.881581	0.923231	0.940931	0.694607	0.235722	0.0947779	0.844035	0.0208974
cg19770281	3	132261993	+	No				chr3:132261870-132261870			0.925559	0.746117	0.870755	0.929836	0.752379	0.523247	0.0758925	0.719412	0.0758936
cg17033891	3	159852976	-	No							0.936091	0.877923	0.905796	0.917652	0.791484	0.586512	0.262459	0.835989	0.0229172
cg13292059	3	160753644	+	No	PPM1L	Body					0.946176	0.814768	0.906225	0.915893	0.690292	0.279117	0.0888083	0.794528	0.0368309
cg21247370	3	174157628	-	N_Shore				chr3:174157357-174157357			0.939357	0.868579	0.917307	0.910809	0.83506	0.574008	0.144015	0.8156	0.0266974
cg09101692	3	183087002	-	No	MCF2L2	Body					0.909238	0.842105	0.898257	0.918201	0.817647	0.623324	0.193501	0.835989	0.0405218
cg25737410	3	183145478	-	Island	MCF2L2	Body			3:183145475-183146939		0.043172	0.0528567	0.0489017	0.0395934	0.0474843	0.0540317	0.721737	0.0533958	0.0153798
cg19266387	3	183596123	+	No	PARL;PARL	Body;Body					0.94843	0.861984	0.917976	0.942082	0.806844	0.623944	0.27402	0.795126	0.0267997
cg00018767	3	183693809	+	No	ABCC5	Body					0.924738	0.712501	0.86044	0.918001	0.756859	0.721382	0.111521	0.755143	0.451342
cg11889721	3	188668845	-	S_Shelf							0.895634	0.748935	0.834823	0.868199	0.692109	0.452603	0.110184	0.644067	0.0331177
cg23035323	3	194248017	+	No				chr3:194247870-194247870	3:194247974-194248178		0.943687	0.867954	0.905269	0.935388	0.821683	0.651494	0.155603	0.876569	0.087249
cg03528742	3	196068218	-	No				chr3:196068097-196068097			0.944746	0.86193	0.925425	0.929502	0.828798	0.478863	0.11745	0.834039	0.0212295
cg00492348	4	681130	+	N_Shore	MFSD7;MFSD7;MFSD7	Body;Body;Body					0.910894	0.883361	0.894298	0.919148	0.851682	0.681684	0.246731	0.891411	0.0164081
cg02540498	4	4271819	-	No	LYAR;LYAR	Body;Body					0.893088	0.720472	0.820674	0.893002	0.667196	0.510586	0.153698	0.721702	0.192774
cg16506970	4	6809109	+	No	KIAA0232;KIAA0232	5'UTR;5'UTR		chr4:6809071-6809071			0.927404	0.648567	0.808668	0.914096	0.683805	0.725848	0.134337	0.625943	0.176412
cg04406204	4	38530952	+	No				chr4:38530760-38530760			0.826331	0.806757	0.786879	0.834882	0.563001	0.361677	0.135083	0.834546	0.0312424
cg03283282	4	40579075	+	No	RBM47	5'UTR		chr4:40578690-40578690			0.848668	0.830424	0.866056	0.845798	0.79262	0.575427	0.0949615	0.773565	0.0167688
cg19535096	4	68751711	-	No							0.937844	0.650915	0.777164	0.907649	0.667495	0.811541	0.234606	0.66859	0.226636
cg03919734	4	68752169	-	No							0.883829	0.49787	0.620709	0.852684	0.481465	0.627465	0.180433	0.541851	0.200444
cg26964724	4	75097045	-	No	MTHFD2L	Body		chr4:75096380-75096380			0.907597	0.755804	0.848412	0.89471	0.743777	0.570685	0.169494	0.611154	0.0259727
cg13431998	4	76419913	+	No	RCHY1;RCHY1;RCHY1;RCHY1;RCHY1;RCHY1;RCHY1;RCHY1;RCHY1;RCHY1;RCHY1	5'UTR;Body;Body;Body;Body;Body;Body;Body;Body;Body;Body					0.893273	0.485763	0.697869	0.854023	0.382832	0.369748	0.156162	0.446233	0.214887
cg05146536	4	77140678	+	No							0.920983	0.905593	0.903311	0.860071	0.730516	0.520729	0.217705	0.887988	0.0138965
cg13829952	4	84045379	+	No							0.830179	0.783137	0.817183	0.804358	0.699436	0.496326	0.128909	0.785295	0.0303545
cg01132966	4	84049907	+	No							0.927711	0.797547	0.870078	0.917197	0.740694	0.597239	0.233328	0.742905	0.0589782
cg03791616	4	84152971	+	No							0.762407	0.626464	0.779812	0.742335	0.450414	0.188715	0.0839076	0.625617	0.0207099
cg02306082	4	125563364	+	No							0.905069	0.652812	0.717529	0.890772	0.588443	0.77249	0.129226	0.665109	0.195683
cg04998379	4	129491708	+	No							0.928539	0.876723	0.903959	0.929751	0.883841	0.822002	0.264285	0.87422	0.0183389
cg01454698	4	140793545	+	No	MAML3	Body					0.931882	0.885009	0.91932	0.91791	0.808777	0.45429	0.0809993	0.852516	0.0182719
cg21847442	4	142269464	+	No				chr4:142269412-142269412			0.902103	0.818732	0.868236	0.901358	0.711841	0.43891	0.125382	0.827014	0.0912026
cg22194040	4	169425430	+	No	PALLD;PALLD	5'UTR;5'UTR		chr4:169424974-169424974			0.889055	0.850131	0.903213	0.836469	0.70646	0.371981	0.101137	0.808974	0.0163442
cg20685334	4	169718578	-	No	PALLD;PALLD;PALLD	Body;Body;Body		chr4:169718415-169718415			0.927611	0.850338	0.889852	0.857305	0.744011	0.509501	0.16899	0.82228	0.0224262
cg16072777	5	17119012	+	No				chr5:17118695-17118695			0.751666	0.570716	0.67823	0.715272	0.479634	0.184091	0.073247	0.450881	0.0372664
cg22278294	5	39470228	+	No				chr5:39470022-39470022			0.939198	0.820714	0.905478	0.946393	0.851035	0.863905	0.262093	0.775602	0.0362169
cg21915770	5	71800108	-	No	ZNF366	5'UTR		chr5:71800012-71800012			0.80981	0.817374	0.823558	0.807153	0.701777	0.404644	0.100787	0.309511	0.0312026
cg20132067	5	88413478	+	No						chr5:88412847-88413875	0.941893	0.715593	0.836214	0.934577	0.733013	0.830573	0.182212	0.683619	0.111492
cg10513595	5	89311473	+	No							0.9345	0.805253	0.839232	0.917182	0.782378	0.685083	0.0979782	0.739788	0.0806756
cg06062378	5	112387002	+	No	MCC;MCC	Body;Body					0.941126	0.79383	0.922306	0.942587	0.772366	0.547641	0.128817	0.67627	0.0613644
cg22788906	5	135336741	-	No				chr5:135336577-135336577			0.921095	0.879701	0.913466	0.94147	0.841865	0.626229	0.15521	0.836313	0.0663648
cg06738047	5	135356442	-	No				chr5:135356057-135356057	5:135356394-135356508		0.889694	0.782876	0.860069	0.895991	0.672543	0.34808	0.0723399	0.755692	0.0595339
cg03210447	5	141433304	-	No							0.928069	0.8809	0.897046	0.905192	0.820989	0.633418	0.145763	0.8146	0.0309853
cg12213763	5	154265167	+	No							0.793412	0.730155	0.826512	0.828829	0.632231	0.385944	0.0928243	0.749134	0.085752
cg14682629	5	171558439	-	No	STK10	Body		chr5:171558365-171558365			0.862741	0.870847	0.889706	0.888504	0.785502	0.474982	0.128662	0.856474	0.0115961
cg14746387	5	172879299	-	No				chr5:172879193-172879193			0.941029	0.84522	0.908674	0.945355	0.842981	0.796142	0.191335	0.834393	0.0449916
cg15948428	5	180301107	-	No				chr5:180300925-180300925			0.935696	0.905717	0.920842	0.914628	0.824397	0.679339	0.246495	0.785306	0.0159501
cg27164152	6	11213139	+	No	NEDD9;NEDD9;NEDD9;NEDD9;NEDD9	Body;Body;Body;Body;Body		chr6:11212824-11212824			0.921886	0.776428	0.878055	0.921006	0.789406	0.83463	0.249668	0.693376	0.0326546
cg01873734	6	15067182	-	No							0.932491	0.895395	0.915328	0.886246	0.699763	0.340555	0.139471	0.847891	0.0152005
cg22061776	6	17908168	+	No	KIF13A;KIF13A;KIF13A;KIF13A	Body;Body;Body;Body					0.913631	0.859643	0.911219	0.780692	0.565157	0.292936	0.0961337	0.796013	0.0186828
cg13987794	6	18351157	+	No				chr6:18350965-18350965			0.922923	0.712238	0.820463	0.905374	0.708369	0.706506	0.177246	0.691351	0.215505
cg19918700	6	24743575	+	No				chr6:24743523-24743523			0.926362	0.661698	0.86738	0.921146	0.737152	0.860352	0.243466	0.65136	0.0778714
cg10981439	6	41254433	+	No	TREM1;TREM1	5'UTR;1stExon	low-CpG:41362394-41362417				0.900204	0.875322	0.899285	0.829795	0.698857	0.417806	0.126376	0.741398	0.0248191
cg23261343	6	45413792	+	No	RUNX2;RUNX2;RUNX2	Body;Body;Body		chr6:45413515-45413515			0.860079	0.877225	0.906447	0.785912	0.619703	0.322947	0.0863632	0.839887	0.0174058
cg13226095	6	52461386	-	No				chr6:52461371-52461371			0.927812	0.742228	0.885854	0.91929	0.731836	0.752277	0.260369	0.683712	0.119738
cg07677174	6	106001159	+	No				chr6:106001074-106001074			0.941493	0.853725	0.921666	0.93401	0.847118	0.712692	0.240638	0.757658	0.0137993
cg17996348	6	106898263	-	No							0.937998	0.801269	0.875686	0.937452	0.819369	0.775325	0.207364	0.642701	0.0300867
cg08618362	6	133070409	-	No	VNN2;VNN2;VNN2;VNN2;VNN2;VNN2;VNN2;VNN2;VNN2	Body;Body;Body;Body;Body;Body;Body;Body;Body		chr6:133070302-133070302			0.933675	0.824886	0.894088	0.924038	0.800154	0.647319	0.11205	0.737249	0.0412414
cg17624614	6	148978391	-	No							0.901781	0.702594	0.832413	0.880468	0.592493	0.37498	0.119787	0.706508	0.0802161
cg26768873	6	157936208	+	No	ZDHHC14;ZDHHC14	Body;Body		chr6:157936149-157936149			0.849866	0.835788	0.857603	0.80283	0.596815	0.301076	0.0995705	0.856285	0.0162068
cg04688366	7	11498627	+	No	THSD7A	Body					0.725597	0.707495	0.783712	0.720541	0.625941	0.281307	0.0652383	0.611146	0.0423639
cg14515996	7	12755396	+	No				chr7:12755276-12755276			0.862768	0.809502	0.860627	0.854202	0.735315	0.435858	0.156044	0.707086	0.0202046
cg14593610	7	22640800	+	No				chr7:22640442-22640442			0.878038	0.902815	0.903559	0.85727	0.863957	0.65923	0.202955	0.861021	0.0705437
cg09833279	7	36159171	+	No							0.943402	0.817769	0.912346	0.942537	0.812367	0.737374	0.1661	0.779766	0.0345286
cg18442362	7	44677772	+	No	OGDH;OGDH;OGDH	Body;Body;Body		chr7:44677628-44677628	7:44677683-44678307		0.939721	0.84919	0.903307	0.922544	0.810671	0.525752	0.0794556	0.79994	0.0241819
cg21005024	7	50602787	+	No	DDC-AS1;DDC;DDC;DDC;DDC;DDC;DDC;DDC	Body;Body;Body;Body;Body;Body;Body;Body		chr7:50602565-50602565			0.897217	0.896908	0.891096	0.862154	0.61446	0.352172	0.187832	0.864703	0.0125437
cg02980243	7	73265222	-	No							0.857131	0.800816	0.837357	0.85944	0.768869	0.638652	0.193285	0.774085	0.0267517
cg10207609	7	80267619	+	No	CD36;CD36;CD36	TSS1500;TSS1500;5'UTR					0.945934	0.882521	0.900661	0.947042	0.867782	0.804782	0.261615	0.883316	0.0206031
cg04961217	7	83865902	-	No							0.944952	0.826498	0.880971	0.942249	0.782336	0.572176	0.119613	0.683001	0.0445829
cg06297012	7	90929852	-	No							0.894814	0.905836	0.918197	0.884936	0.799619	0.448117	0.148293	0.845835	0.03276
cg03370270	7	106065603	-	No					7:106065563-106065682		0.942281	0.895443	0.917926	0.937314	0.895873	0.813696	0.270207	0.735798	0.0178606
cg15339605	7	115670795	+	No	TFEC;TFEC;TFEC;TFEC	1stExon;5'UTR;1stExon;5'UTR	low-CpG:115458010-115458112				0.926691	0.726647	0.836941	0.919163	0.728849	0.774688	0.211717	0.691805	0.139118
cg25856090	7	143028708	+	No	CLCN1	Body					0.940889	0.911894	0.929354	0.945054	0.876502	0.627437	0.230275	0.88023	0.0132475
cg08738297	7	144539618	+	No				chr7:144539515-144539515			0.918042	0.863958	0.902964	0.937164	0.836076	0.634128	0.182589	0.837195	0.0244781
cg10977731	8	27266693	-	No	PTK2B;PTK2B;PTK2B;PTK2B	Body;Body;Body;Body		chr8:27266368-27266368			0.893043	0.9018	0.843426	0.704461	0.469187	0.338851	0.162085	0.906461	0.0129981
cg11369830	8	59291008	-	No							0.934327	0.799917	0.861522	0.937184	0.752317	0.620307	0.137953	0.740642	0.108029
cg19201767	8	62647753	-	No				chr8:62647717-62647717			0.881942	0.884278	0.890024	0.722388	0.348721	0.190663	0.0953599	0.873236	0.0132748
cg11304191	8	95874874	+	No	INTS8;INTS8;INTS8	Body;Body;Body					0.814785	0.851537	0.837164	0.722243	0.497865	0.187001	0.0762708	0.621159	0.0166467
cg10580354	8	97773427	-	No	CPQ	5'UTR					0.932041	0.758546	0.874179	0.929578	0.724761	0.502499	0.0820444	0.701837	0.0869005
cg01329559	8	101677000	-	No							0.934471	0.905777	0.938006	0.933777	0.882725	0.598568	0.137645	0.883676	0.0351219
cg27396293	9	21028665	+	N_Shelf	HACD4	Body					0.796439	0.728802	0.843243	0.803979	0.791816	0.679808	0.109375	0.72365	0.0451896
cg17128539	9	107815593	+	No							0.931544	0.746363	0.84962	0.920664	0.640522	0.742689	0.197413	0.64338	0.133151
cg08531698	9	115950806	+	No	FKBP15	Body					0.925463	0.885095	0.917583	0.936049	0.878875	0.687722	0.179967	0.839068	0.0182511
cg19336287	9	132682378	+	No	FNBP1	Body					0.799901	0.678149	0.771347	0.832057	0.594045	0.382671	0.0877575	0.573814	0.125953
cg21252105	9	139459307	-	No				chr9:139459100-139459100	9:139458919-139459768		0.912572	0.883859	0.902689	0.888338	0.790148	0.592739	0.221037	0.878779	0.00878398
cg14135809	9	140502926	+	S_Shelf	ARRDC1	Body					0.92147	0.875652	0.872647	0.78062	0.492169	0.370906	0.202323	0.891383	0.0208013
cg12890133	10	3373117	+	N_Shore	LOC105376360	Body					0.88611	0.840952	0.881852	0.907896	0.800081	0.650985	0.100505	0.820086	0.0917923
cg23139521	10	6438906	-	No				chr10:6438616-6438616			0.923098	0.790134	0.894212	0.918796	0.754476	0.627008	0.242083	0.758819	0.0449583
cg25181170	10	25162298	+	No	PRTFDC1	Body					0.940995	0.769024	0.890162	0.932162	0.734061	0.627693	0.169615	0.76665	0.139478
cg22541962	10	51574776	+	S_Shelf	NCOA4;NCOA4;NCOA4;NCOA4;TIMM23B;TIMM23B;TIMM23B	5'UTR;Body;Body;5'UTR;Body;Body;Body		chr10:51574472-51574472			0.936265	0.841633	0.899836	0.919824	0.81588	0.683358	0.127428	0.806064	0.0294153
cg17902295	10	64470033	+	No							0.937318	0.798627	0.913951	0.933809	0.776144	0.605172	0.10982	0.682458	0.0330465
cg03295596	10	70808037	-	No				chr10:70807891-70807891			0.938303	0.835512	0.914526	0.938465	0.812899	0.842939	0.270727	0.7625	0.033615
cg19930663	10	79312103	-	No	KCNMA1;KCNMA1;KCNMA1;KCNMA1;KCNMA1;KCNMA1	Body;Body;Body;Body;Body;Body		chr10:79311987-79311987			0.855404	0.871803	0.858499	0.81885	0.62655	0.388912	0.113837	0.669213	0.00780979
cg15051459	10	98416723	+	No	PIK3AP1	Body					0.947837	0.896244	0.933523	0.805861	0.583876	0.268464	0.12031	0.825225	0.0156528
cg18233010	10	114911413	+	No	TCF7L2;TCF7L2;TCF7L2;TCF7L2;TCF7L2;TCF7L2;TCF7L2;TCF7L2;TCF7L2;TCF7L2;TCF7L2;TCF7L2;TCF7L2	Body;Body;Body;Body;Body;Body;Body;Body;Body;Body;Body;Body;Body					0.797921	0.762599	0.787517	0.571777	0.20832	0.0735964	0.0492638	0.791398	0.0219985
cg25194512	10	122585587	-	No	WDR11-AS1;MIR5694	Body;Body					0.808727	0.675833	0.784992	0.826483	0.669875	0.58988	0.125952	0.569223	0.102797
cg06474225	10	124228770	-	No	HTRA1	Body		chr10:124228546-124228546			0.923745	0.59061	0.788269	0.892548	0.556377	0.247201	0.116646	0.55267	0.221094
cg23240927	11	1320497	+	S_Shelf	TOLLIP	Body		chr11:1320394-1320394			0.754206	0.760249	0.740191	0.633904	0.488625	0.276842	0.0918188	0.810643	0.108565
cg21880051	11	9661734	-	No							0.785533	0.844727	0.844266	0.769293	0.589802	0.368767	0.0907186	0.639138	0.0184482
cg05242314	11	10619523	-	No	MRVI1-AS1;MRVI1-AS1;MRVI1-AS1;MRVI1-AS1;MRVI1;MRVI1;MRVI1;MRVI1;MRVI1;MRVI1	Body;Body;Body;Body;Body;Body;Body;Body;Body;Body					0.823302	0.580115	0.784104	0.842685	0.599379	0.68571	0.0910821	0.523816	0.189304
cg21971799	11	60932010	-	S_Shelf				chr11:60931528-60931528	11:60931959-60932169		0.859034	0.811808	0.835734	0.833636	0.721336	0.464957	0.0862962	0.770199	0.0318492
cg07394019	11	61146265	+	No				chr11:61146248-61146248			0.935151	0.806334	0.893107	0.846287	0.625408	0.463596	0.273729	0.716786	0.0634785
cg10816016	11	85873480	+	No				chr11:85873395-85873395			0.886189	0.864968	0.855004	0.891007	0.849677	0.609667	0.196175	0.854524	0.0166602
cg21917510	11	85887699	+	No				chr11:85887618-85887618			0.945181	0.79144	0.904308	0.936629	0.795719	0.868555	0.239354	0.681804	0.0593836
cg06345712	11	95945853	+	No	MAML2	Body					0.93723	0.691933	0.876265	0.897272	0.438411	0.202419	0.0987179	0.584642	0.236216
cg09641170	11	105060526	+	No				chr11:105060205-105060205			0.914118	0.862206	0.910212	0.919971	0.854893	0.560421	0.239735	0.848915	0.0193791
cg26794034	11	107695825	+	No	SLC35F2	Body					0.878842	0.838916	0.879064	0.877398	0.770295	0.501738	0.122699	0.855914	0.0191939
cg14396932	11	115578395	+	No				chr11:115578281-115578281			0.942253	0.853631	0.924724	0.938497	0.842789	0.641087	0.253378	0.744935	0.04134
cg21193415	11	122989423	-	No	CLMP	Body		chr11:122989373-122989373			0.948483	0.888962	0.934483	0.953692	0.87358	0.781371	0.286773	0.850124	0.020499
cg23590660	12	8205602	-	No	FOXJ2	3'UTR					0.882321	0.848047	0.894003	0.897479	0.807628	0.637715	0.156775	0.803914	0.0279637
cg02944716	12	10097153	-	No	LOC100506159	TSS1500					0.915303	0.860594	0.899665	0.897751	0.808703	0.636599	0.185082	0.81708	0.0233925
cg26938302	12	10320327	-	No	OLR1;OLR1;OLR1	Body;Body;Body					0.929892	0.855685	0.890538	0.923663	0.762973	0.512287	0.138734	0.766792	0.0439861
cg25233914	12	27484462	+	N_Shore	ARNTL2;ARNTL2;ARNTL2;ARNTL2;ARNTL2	TSS1500;TSS1500;TSS1500;TSS1500;TSS1500		chr12:27484254-27484254	12:27484334-27484597		0.93426	0.782661	0.894796	0.925908	0.765735	0.721203	0.163533	0.712021	0.0446607
cg08128168	12	32575853	-	No							0.927057	0.755573	0.878036	0.920088	0.658769	0.220802	0.0844656	0.740502	0.109444
cg05834342	12	48734962	-	No	ZNF641;ZNF641;ZNF641	3'UTR;3'UTR;3'UTR					0.917165	0.904248	0.910324	0.934377	0.878702	0.712903	0.219928	0.868514	0.0131834
cg03765062	12	52370512	-	No	ACVR1B;ACVR1B;ACVR1B	Body;Body;Body					0.939899	0.846281	0.907321	0.931546	0.826137	0.74809	0.241939	0.773387	0.0392335
cg08525575	12	53692170	+	N_Shore	C12orf10;PFDN5;PFDN5	TSS1500;Body;Body					0.902449	0.859414	0.903458	0.860426	0.688874	0.226111	0.0984312	0.822767	0.0492677
cg02965391	12	54857032	+	No	GTSF1;LOC102724050;LOC102724050	Body;Body;Body					0.937463	0.76187	0.893323	0.929925	0.729671	0.761558	0.2619	0.760865	0.161347
cg04046364	12	58210661	-	No	AVIL	TSS1500					0.911396	0.888965	0.9185	0.922217	0.84775	0.637486	0.194097	0.874204	0.0150576
cg26620147	12	58210716	-	No	AVIL	TSS1500					0.936293	0.850657	0.901925	0.922496	0.756097	0.488351	0.105313	0.780801	0.0256426
cg03235510	12	64349734	-	No	SRGAP1	Body		chr12:64349679-64349679			0.917357	0.671545	0.783527	0.901073	0.57539	0.499027	0.154498	0.638443	0.166717
cg25445465	12	89338212	+	No							0.910505	0.771412	0.891767	0.903792	0.768333	0.47641	0.0959315	0.685505	0.0433712
cg15167636	12	90485193	-	No				chr12:90484866-90484866			0.926511	0.85591	0.867846	0.897273	0.711057	0.34196	0.0962709	0.772361	0.0217434
cg08505032	12	98858097	-	No				chr12:98857984-98857984			0.939963	0.901743	0.929784	0.9268	0.84416	0.513383	0.10179	0.870598	0.0183613
cg27267248	12	105157208	+	No							0.944867	0.900412	0.928838	0.941707	0.791891	0.641807	0.184159	0.871695	0.0201596
cg00100361	12	110752302	+	No	ATP2A2;ATP2A2	Body;Body					0.900881	0.837344	0.908141	0.889019	0.786311	0.492427	0.176926	0.778141	0.0209231
cg10901608	13	31314334	-	No	ALOX5AP;ALOX5AP	Body;Body		chr13:31314202-31314202	13:31314090-31314674		0.855514	0.415031	0.755863	0.805273	0.370377	0.51669	0.155605	0.343612	0.239386
cg23391288	13	49366203	-	No				chr13:49365956-49365956			0.915343	0.794687	0.898547	0.929107	0.796151	0.655009	0.136456	0.703235	0.0582303
cg26694538	13	49458503	+	No				chr13:49458465-49458465			0.798525	0.571607	0.751157	0.815915	0.626483	0.565766	0.118262	0.6036	0.0885973
cg26760304	13	50216366	+	No				chr13:50216185-50216185			0.936368	0.862682	0.909418	0.92772	0.847976	0.717839	0.159299	0.768605	0.0141831
cg07804470	13	99201496	-	No	STK24	Body					0.936885	0.850223	0.919253	0.923761	0.836657	0.596161	0.169833	0.81308	0.0288682
cg12940993	14	21271148	+	No	RNASE1;RNASE1;RNASE1;RNASE1	TSS200;TSS200;TSS1500;TSS200					0.897555	0.879575	0.89286	0.911008	0.856217	0.659005	0.202737	0.844941	0.0365916
cg02219601	14	35835511	-	N_Shelf				chr14:35835253-35835253			0.906612	0.922574	0.917722	0.907153	0.753772	0.431878	0.185708	0.914107	0.0194977
cg24098501	14	51287728	-	No	NIN;NIN;NIN;NIN	Body;Body;Body;Body					0.759227	0.738952	0.79462	0.665967	0.517273	0.162001	0.0558912	0.665546	0.0482101
cg05195106	14	55592288	-	N_Shelf				chr14:55592226-55592226			0.935033	0.799202	0.888791	0.93185	0.790153	0.767594	0.145154	0.735006	0.100869
cg24569329	14	61568896	-	No				chr14:61568840-61568840			0.859362	0.751721	0.863308	0.868839	0.710331	0.441638	0.0982953	0.755719	0.0436419
cg16918236	14	61958747	+	No	PRKCH	Body					0.789548	0.882415	0.836403	0.76174	0.48863	0.242319	0.122307	0.854479	0.0277917
cg09341797	14	62036609	+	No	FLJ22447;LOC101927780;LOC101927780	TSS1500;Body;Body			14:62036505-62036978		0.798036	0.84285	0.819502	0.49806	0.163544	0.0695638	0.0594951	0.639011	0.0287454
cg10995649	14	69199816	+	No							0.922785	0.635508	0.838667	0.903679	0.63042	0.749191	0.208417	0.500672	0.195287
cg26350711	14	69510001	-	No							0.838206	0.818463	0.811083	0.709507	0.245169	0.0854391	0.0625525	0.837104	0.0214174
cg18241467	14	75765908	+	No				chr14:75765697-75765697			0.811405	0.877679	0.837497	0.731033	0.473046	0.243813	0.13523	0.835686	0.0151353
cg09256096	14	86066450	+	No	FLRT2	5'UTR		chr14:86066316-86066316			0.904471	0.877372	0.904904	0.887649	0.718879	0.36714	0.115391	0.853877	0.0138078
cg10208416	14	90553973	-	No	KCNK13	Body					0.93117	0.903316	0.919429	0.717395	0.447763	0.179378	0.111425	0.882352	0.0209359
cg13819877	14	93029893	+	No	RIN3	Body					0.90647	0.794542	0.880433	0.908229	0.760385	0.544724	0.0934138	0.636944	0.0544183
cg17883068	15	57277634	-	No	TCF12;TCF12;TCF12;TCF12	Body;Body;Body;Body					0.91915	0.652322	0.848745	0.895253	0.646795	0.582079	0.116162	0.682222	0.165557
cg08983517	15	58816619	-	No	LIPC	Body		chr15:58816499-58816499			0.937198	0.749112	0.887978	0.932302	0.763082	0.762609	0.100315	0.656032	0.134923
cg23787755	15	58819005	-	No	LIPC	Body		chr15:58818847-58818847			0.94764	0.909632	0.925989	0.874719	0.700401	0.36614	0.108972	0.900928	0.0135633
cg04239831	15	90392043	+	No	AP3S2;AP3S2;AP3S2;C15orf38-AP3S2	Body;Body;Body;Body					0.952646	0.879501	0.914332	0.940148	0.837862	0.607774	0.199782	0.851926	0.0240919
cg05757496	15	91272726	-	No	BLM;BLM;BLM;BLM	5'UTR;5'UTR;5'UTR;5'UTR					0.921103	0.818641	0.891814	0.929041	0.794373	0.684527	0.124733	0.77089	0.0459687
cg15453097	16	14051856	+	No							0.927713	0.826078	0.894504	0.924824	0.77293	0.648052	0.166774	0.78256	0.0433703
cg23581913	16	23516291	+	No	GGA2	Body		chr16:23516061-23516061	16:23515597-23516607		0.897013	0.804942	0.882675	0.921366	0.837265	0.703447	0.200161	0.71107	0.0288523
cg20851120	16	31366406	+	No	ITGAX;ITGAX	TSS200;TSS200			16:31366140-31366570		0.753495	0.808601	0.771226	0.729024	0.548207	0.281937	0.0708068	0.692438	0.0248998
cg04742550	16	31366429	-	No	ITGAX	TSS200			16:31366140-31366570		0.928458	0.919381	0.913034	0.877315	0.767069	0.405852	0.0772003	0.891725	0.0134163
cg09504873	16	66774626	+	No	DYNC1LI2	Body			16:66774434-66774650		0.919159	0.744655	0.879118	0.921068	0.770208	0.828232	0.184495	0.804645	0.178254
cg10866482	16	67524410	-	No							0.928366	0.81328	0.891192	0.924981	0.800498	0.71365	0.117773	0.768282	0.0193404
cg17040893	17	9923599	+	No	GAS7;GAS7;GAS7	5'UTR;Body;Body					0.9281	0.620421	0.837074	0.904515	0.554991	0.613621	0.11091	0.531515	0.123703
cg04826010	17	29277837	-	No	ADAP2	Body		chr17:29277787-29277787			0.922788	0.850203	0.901175	0.917888	0.86706	0.812398	0.238513	0.814426	0.0403501
cg18700940	17	43371099	+	No	MAP3K14	5'UTR		chr17:43370974-43370974	17:43370523-43371474		0.868199	0.758519	0.872456	0.883692	0.747773	0.534401	0.124594	0.672596	0.0635308
cg18677148	17	57712280	-	No	CLTC	Body			17:57712166-57712331		0.922085	0.608507	0.846129	0.913682	0.663463	0.743646	0.259154	0.60274	0.536543
cg03948822	17	63044306	-	No	GNA13;GNA13	Body;Body		chr17:63044063-63044063			0.904157	0.867	0.902162	0.91051	0.828568	0.446624	0.100987	0.84341	0.0281443
cg02866391	17	64456327	-	No	PRKCA	Body		chr17:64455929-64455929			0.928421	0.69145	0.8685	0.914281	0.720827	0.778579	0.268053	0.634165	0.202182
cg27084498	17	72620022	+	No	CD300E	TSS200					0.905482	0.676543	0.81968	0.900196	0.617605	0.532379	0.188032	0.678927	0.254513
cg13888157	17	73310148	+	No				chr17:73309965-73309965			0.902765	0.86978	0.908349	0.898963	0.816895	0.617481	0.231173	0.888938	0.0188863
cg27019651	18	18743966	+	No							0.941626	0.796642	0.862201	0.907246	0.616605	0.364901	0.079156	0.735376	0.112912
cg26759016	18	19865767	+	No							0.921671	0.559918	0.821846	0.913313	0.605759	0.759758	0.184834	0.44154	0.216198
cg11620863	18	55435948	+	No	ATP8B1	5'UTR					0.929719	0.690492	0.849699	0.913121	0.714973	0.77587	0.220954	0.642866	0.221659
cg24863476	18	66508256	+	No	CCDC102B;CCDC102B	Body;Body		chr18:66508189-66508189			0.900223	0.557291	0.649427	0.877551	0.529364	0.641572	0.159302	0.586576	0.145688
cg19406737	18	72256421	+	No							0.936213	0.781653	0.908967	0.930494	0.78043	0.765955	0.183304	0.73378	0.0514278
cg23829076	19	31803125	+	No	TSHZ3	Body					0.921449	0.894502	0.910213	0.905309	0.882547	0.67754	0.155791	0.860419	0.0170273
cg18213700	19	34966155	+	No							0.919716	0.783606	0.892464	0.929723	0.783722	0.716101	0.180181	0.739615	0.0597949
cg00867317	20	1470482	+	No	SIRPB2;SIRPB2	Body;Body		chr20:1470188-1470188			0.922978	0.881864	0.898893	0.880446	0.748696	0.500488	0.174501	0.842034	0.0213796
cg08800144	20	1801483	+	No				chr20:1801326-1801326			0.936741	0.902117	0.9257	0.935404	0.808349	0.406974	0.117329	0.872971	0.0216315
cg19102955	20	5928064	+	N_Shelf	TRMT6	Body		chr20:5927973-5927973			0.933589	0.753979	0.887789	0.925328	0.699102	0.659777	0.153472	0.706505	0.109906
cg15700931	20	5928091	+	N_Shelf	TRMT6;TRMT6	Body;5'UTR		chr20:5927973-5927973			0.925872	0.796134	0.88818	0.928068	0.795534	0.71153	0.23492	0.784906	0.0498696
cg00230381	20	7905581	+	No	HAO1	Body		chr20:7905442-7905442			0.937417	0.833779	0.903617	0.922197	0.821529	0.749306	0.238685	0.644947	0.0476835
cg16390637	20	10469253	-	No	SLX4IP	Body		chr20:10469146-10469146			0.895318	0.782949	0.83727	0.8749	0.645556	0.452516	0.114048	0.448528	0.0328454
cg22265539	20	21342171	-	No	XRN2	Body					0.880341	0.707279	0.823462	0.831721	0.633926	0.515059	0.123358	0.638095	0.108928
cg06374258	20	30700869	+	No	TM9SF4	Body		chr20:30700574-30700574			0.898754	0.879322	0.905797	0.901597	0.742803	0.479504	0.154748	0.878113	0.0216728
cg18523886	20	39126551	-	No				chr20:39126526-39126526			0.920858	0.648965	0.815524	0.917971	0.670291	0.741057	0.209478	0.627066	0.158194
cg10102968	20	48381842	-	No				chr20:48381625-48381625			0.880129	0.745245	0.847334	0.880745	0.767756	0.749077	0.110709	0.541595	0.0924195
cg23333833	21	39649500	+	No	KCNJ15;KCNJ15;KCNJ15;KCNJ15;KCNJ15;KCNJ15;KCNJ15;KCNJ15	5'UTR;5'UTR;5'UTR;5'UTR;5'UTR;5'UTR;5'UTR;5'UTR		chr21:39649239-39649239			0.94541	0.806241	0.902805	0.938422	0.802484	0.728038	0.163969	0.758714	0.0450484
cg25483360	21	39649511	+	No	KCNJ15;KCNJ15;KCNJ15;KCNJ15;KCNJ15;KCNJ15;KCNJ15;KCNJ15	5'UTR;5'UTR;5'UTR;5'UTR;5'UTR;5'UTR;5'UTR;5'UTR		chr21:39649239-39649239			0.927848	0.767903	0.894453	0.920629	0.758485	0.737191	0.179411	0.718918	0.0603115
cg17952474	21	40302850	+	No	LOC400867	Body		chr21:40302730-40302730			0.928757	0.580298	0.85497	0.90426	0.504353	0.437278	0.172407	0.554372	0.200958
cg12971855	22	30217633	-	No	ASCC2;ASCC2	Body;Body					0.926658	0.895764	0.913601	0.911072	0.829839	0.520239	0.181526	0.849718	0.0157432
cg21160344	22	35752708	-	No						chr22:35752405-35752745	0.873999	0.840284	0.862469	0.872016	0.826481	0.622347	0.126891	0.573335	0.0149877
cg06182278	22	37667522	+	No				chr22:37667327-37667327			0.889564	0.840651	0.901132	0.912802	0.827699	0.557601	0.0752467	0.794029	0.017237
cg06972745	22	45622856	+	No	KIAA0930	Body					0.816563	0.826921	0.845581	0.860056	0.816913	0.512604	0.0961673	0.802513	0.0433642
cg12789061	X	22015171	-	No				chrX:22015039-22015039			0.932916	0.652242	0.863444	0.911112	0.64832	0.785002	0.268733	0.65722	0.241202
cg27050343	X	38211596	-	No	OTC	TSS200					0.955946	0.902253	0.946718	0.956508	0.921436	0.954315	0.270444	0.876928	0.834448
