# Supplementary material for: B-cell leukemia transdifferentiation to macrophage involves reconfiguration of DNA methylation for long-range regulation
Source: Leukemia. 2019 Nov 12;34(4):1158–62. doi: 10.1038/s41375-019-0643-1 (PMC7214273; doi:10.1038/s41375-019-0643-1)
Supplement: Supplementary file 9 — Supplemental Table 2 [file 41375_2019_643_MOESM9_ESM.xlsx]

## Sheet: met_exp_data
Table S2: Methylation (beta values) / Gene Expression (log2 normalized expression units) significant correlations.
A) CpGs hypomethylated correlated with gene overexpression.
CpG_ID	Chromosome	Position	Strand	Relation_to_Island	UCSC_RefGene_Group	meth_BLaER1_0h	meth_BLaER1_3h	meth_BLaER1_12h	meth_BLaER1_24h	meth_BLaER1_48h	meth_BLaER1_72h	meth_BLaER1_168h	meth_RCH_168h	meth_Macrophage	Associated_Gene_Name	expr_BLaER1_0h	expr_BLaER1_3h	expr_BLaER1_12h	expr_BLaER1_24h	expr_BLaER1_48h	expr_BLaER1_72h	expr_BLaER1_168h	expr_RCH_168h	expr_Macrophage	Meth/Expr_correlation	r_squared	adj_r_squared	p_value
cg04239831	15	90392043	+	No	Body;Body;Body;Body	0.952646	0.879501	0.914332	0.940148	0.837862	0.607774	0.199782	0.851926	0.0240919	AP3S2	10.4959	10.1096	10.6436	10.3439	10.5185	10.7076	11.5025	11.1571	11.952	Anticorrelated	0.807	0.7684	0.006
cg14135809	9	140502926	+	S_Shelf	Body	0.92147	0.875652	0.872647	0.78062	0.492169	0.370906	0.202323	0.891383	0.0208013	ARRDC1	10.5716	10.4535	10.5719	10.4629	11.1321	11.0453	10.9854	11.0706	11.1264	Anticorrelated	0.7523	0.7028	0.0114
cg10519313	2	202073853	+	No	Body;Body;Body;Body;Body;3'UTR	0.906335	0.910229	0.918041	0.909709	0.782397	0.465016	0.143249	0.894452	0.0113476	CASP10	8.11535	8.26486	7.91465	8.11975	8.50939	8.41003	8.68379	7.61699	9.21266	Anticorrelated	0.6567	0.588	0.0271
cg27084498	17	72620022	+	No	TSS200	0.905482	0.676543	0.81968	0.900196	0.617605	0.532379	0.188032	0.678927	0.254513	CD300E	7.10284	7.37438	7.37988	7.82353	10.3158	11.0539	10.9744	7.54163	8.33677	Anticorrelated	0.6778	0.6133	0.0229
cg06885857	2	201994096	-	No	5'UTR;TSS1500;5'UTR;5'UTR;5'UTR;5'UTR;5'UTR;5'UTR	0.929244	0.779536	0.893989	0.918389	0.742539	0.575264	0.110293	0.746707	0.0980528	CFLAR	8.14838	8.07877	8.21195	8.1832	8.90584	9.65513	10.4962	9.89224	10.4995	Anticorrelated	0.9022	0.8826	0.0011
cg04843710	2	201994067	-	No	5'UTR;TSS1500;5'UTR;5'UTR;5'UTR;5'UTR;5'UTR;5'UTR	0.912604	0.539552	0.818916	0.898125	0.484741	0.525049	0.0901645	0.418072	0.196732	CFLAR	8.14838	8.07877	8.21195	8.1832	8.90584	9.65513	10.4962	9.89224	10.4995	Anticorrelated	0.7327	0.6792	0.014
cg26720491	1	167517766	-	No	Body	0.924554	0.820408	0.903691	0.922776	0.690115	0.271793	0.0877343	0.773952	0.0928946	CREG1	12.1335	13.1215	12.5115	13.2733	14.6213	15.1136	16.0983	11.0757	16.9104	Anticorrelated	0.8694	0.8433	0.0022
cg25941751	2	46613544	+	No	3'UTR	0.941197	0.861198	0.91748	0.928539	0.829838	0.509846	0.230099	0.821698	0.0356278	EPAS1	8.16021	8.30491	7.83009	8.13425	10.2067	11.7146	13.253	6.44238	14.0557	Anticorrelated	0.9227	0.9073	0.0006
cg01418934	1	184775699	-	No	Body	0.797638	0.810126	0.778359	0.760472	0.378943	0.219097	0.128267	0.894092	0.0412037	FAM129A	8.16385	9.04504	7.71526	8.59166	11.8486	11.9332	12.5775	13.7937	11.8144	Anticorrelated	0.9269	0.9122	0.0005
cg23561791	1	27952665	+	No	1stExon;5'UTR;5'UTR;5'UTR	0.920148	0.901662	0.924779	0.931555	0.797122	0.456579	0.248843	0.88064	0.0153667	FGR	6.05936	6.35196	7.28193	9.04271	13.1506	13.7148	13.5943	11.4039	14.5892	Anticorrelated	0.6386	0.5663	0.0311
cg19336287	9	132682378	+	No	Body	0.799901	0.678149	0.771347	0.832057	0.594045	0.382671	0.0877575	0.573814	0.125953	FNBP1	8.35342	8.42177	8.49791	9.24246	10.606	11.1838	12.5298	13.4376	11.8865	Anticorrelated	0.8561	0.8274	0.0028
cg23590660	12	8205602	-	No	3'UTR	0.882321	0.848047	0.894003	0.897479	0.807628	0.637715	0.156775	0.803914	0.0279637	FOXJ2	7.3479	7.04635	7.00796	6.99164	7.27056	7.38946	7.60213	6.50862	6.92435	Anticorrelated	0.6702	0.6043	0.0243
cg23581913	16	23516291	+	No	Body	0.897013	0.804942	0.882675	0.921366	0.837265	0.703447	0.200161	0.71107	0.0288523	GGA2	11.0134	10.7171	10.8085	10.8585	11.3965	11.3777	12.3767	13.6204	11.4781	Anticorrelated	0.8435	0.8123	0.0035
cg03948822	17	63044306	-	No	Body;Body	0.904157	0.867	0.902162	0.91051	0.828568	0.446624	0.100987	0.84341	0.0281443	GNA13	11.3304	10.7492	10.4069	10.5507	10.7278	11.1809	11.6467	12.0676	10.857	Anticorrelated	0.5864	0.5036	0.0448
cg02543462	2	113885116	+	No	TSS200;5'UTR;Body;Body	0.893649	0.852791	0.879289	0.830693	0.662968	0.447659	0.192762	0.849219	0.0601305	IL1RN	6.27981	6.66269	7.57334	8.72819	11.808	13.7086	14.0097	8.60455	12.1582	Anticorrelated	0.8525	0.823	0.003
cg20851120	16	31366406	+	No	TSS200;TSS200	0.753495	0.808601	0.771226	0.729024	0.548207	0.281937	0.0708068	0.692438	0.0248998	ITGAX	5.70672	6.04893	6.79769	8.59225	11.284	12.6167	13.4151	9.49295	13.9463	Anticorrelated	0.8594	0.8313	0.0027
cg04742550	16	31366429	-	No	TSS200	0.928458	0.919381	0.913034	0.877315	0.767069	0.405852	0.0772003	0.891725	0.0134163	ITGAX	5.70672	6.04893	6.79769	8.59225	11.284	12.6167	13.4151	9.49295	13.9463	Anticorrelated	0.7701	0.7241	0.0094
cg10208416	14	90553973	-	No	Body	0.93117	0.903316	0.919429	0.717395	0.447763	0.179378	0.111425	0.882352	0.0209359	KCNK13	5.59882	5.55435	5.69506	6.40905	9.30015	10.2458	8.63757	5.88441	6.34532	Anticorrelated	0.8497	0.8197	0.0031
cg06345712	11	95945853	+	No	Body	0.93723	0.691933	0.876265	0.897272	0.438411	0.202419	0.0987179	0.584642	0.236216	MAML2	5.453	5.69822	5.90465	6.16474	7.60793	8.03665	7.79872	6.11075	7.80167	Anticorrelated	0.8562	0.8274	0.0028
cg00492348	4	681130	+	N_Shore	Body;Body;Body	0.910894	0.883361	0.894298	0.919148	0.851682	0.681684	0.246731	0.891411	0.0164081	MFSD7	6.35162	6.52904	6.52026	6.45393	6.88996	7.05708	7.54543	7.08752	12.6739	Anticorrelated	0.8751	0.8501	0.002
cg27164152	6	11213139	+	No	Body;Body;Body;Body;Body	0.921886	0.776428	0.878055	0.921006	0.789406	0.83463	0.249668	0.693376	0.0326546	NEDD9	6.33554	6.4098	6.18349	6.12999	6.83992	8.18551	9.3002	8.29277	6.80923	Anticorrelated	0.7053	0.6464	0.0181
cg21854332	1	144989624	+	No	Body;Body;Body;Body	0.744337	0.79792	0.751658	0.650369	0.429489	0.178359	0.0620171	0.762601	0.0211984	PDE4DIP	6.72047	6.35252	6.39775	6.5045	7.03637	6.90961	6.94633	6.81433	8.96402	Anticorrelated	0.6492	0.579	0.0287
cg15051459	10	98416723	+	No	Body	0.947837	0.896244	0.933523	0.805861	0.583876	0.268464	0.12031	0.825225	0.0156528	PIK3AP1	9.75003	10.3411	10.312	10.0117	9.82749	10.636	11.544	10.5069	10.1295	Anticorrelated	0.586	0.5032	0.0449
cg03283282	4	40579075	+	No	5'UTR	0.848668	0.830424	0.866056	0.845798	0.79262	0.575427	0.0949615	0.773565	0.0167688	RBM47	5.35666	5.51283	5.61738	6.01466	8.2955	9.75588	10.9672	6.44879	10.515	Anticorrelated	0.7668	0.7201	0.0098
cg22320071	1	155879918	+	No	Body;Body;Body	0.937187	0.782895	0.904848	0.93604	0.786694	0.790078	0.130887	0.76737	0.036476	RIT1	9.03339	9.30056	8.80973	8.46239	9.69688	9.43321	10.8375	9.77623	10.8727	Anticorrelated	0.8718	0.8462	0.0021
cg12940993	14	21271148	+	No	TSS200;TSS200;TSS1500;TSS200	0.897555	0.879575	0.89286	0.911008	0.856217	0.659005	0.202737	0.844941	0.0365916	RNASE1	7.26637	7.2259	7.482	8.05686	11.8499	14.8062	16.3124	8.75627	17.9946	Anticorrelated	0.7277	0.6732	0.0147
cg00867317	20	1470482	+	No	Body;Body	0.922978	0.881864	0.898893	0.880446	0.748696	0.500488	0.174501	0.842034	0.0213796	SIRPB2	5.52889	5.85901	6.39596	6.452	7.15238	7.34106	7.79693	5.60328	8.07327	Anticorrelated	0.7522	0.7026	0.0115
cg00387445	1	151584078	+	N_Shore	TSS1500	0.931167	0.834194	0.896365	0.924827	0.74346	0.342849	0.0981642	0.772536	0.0455089	SNX27	9.81185	9.82571	10.2008	10.4458	10.4206	10.7341	11.3614	9.17052	11.2194	Anticorrelated	0.7735	0.7282	0.0091
cg03235510	12	64349734	-	No	Body	0.917357	0.671545	0.783527	0.901073	0.57539	0.499027	0.154498	0.638443	0.166717	SRGAP1	6.16797	6.13372	6.55548	6.24972	7.06529	7.40781	8.62978	6.35634	6.36253	Anticorrelated	0.8886	0.8664	0.0015
cg14682629	5	171558439	-	No	Body	0.862741	0.870847	0.889706	0.888504	0.785502	0.474982	0.128662	0.856474	0.0115961	STK10	12.1471	11.1083	11.4528	12.0168	12.3049	13.0306	12.868	11.4037	12.2827	Anticorrelated	0.5838	0.5006	0.0455
cg06374258	20	30700869	+	No	Body	0.898754	0.879322	0.905797	0.901597	0.742803	0.479504	0.154748	0.878113	0.0216728	TM9SF4	11.367	11.4616	11.4787	11.3978	12.0343	12.4892	12.6306	10.9977	11.6367	Anticorrelated	0.8903	0.8684	0.0014
cg23240927	11	1320497	+	S_Shelf	Body	0.754206	0.760249	0.740191	0.633904	0.488625	0.276842	0.0918188	0.810643	0.108565	TOLLIP	8.85783	9.58618	9.53421	9.46125	10.4943	10.4977	10.2613	8.40727	9.17767	Anticorrelated	0.6033	0.524	0.04
cg03487391	2	219596537	-	No	5'UTR	0.939552	0.751128	0.897881	0.926242	0.761134	0.75966	0.106405	0.717604	0.0760757	TTLL4	8.47743	8.95106	8.77821	8.85895	8.88864	8.88526	9.49406	8.94141	8.40602	Anticorrelated	0.8597	0.8317	0.0026
cg08618362	6	133070409	-	No	Body;Body;Body;Body;Body;Body;Body;Body;Body	0.933675	0.824886	0.894088	0.924038	0.800154	0.647319	0.11205	0.737249	0.0412414	VNN2	6.57731	6.75157	6.73379	8.15104	11.989	14.5289	15.9472	14.718	10.2648	Anticorrelated	0.6911	0.6293	0.0204
B) CpGs hypomethylated correlated with gene repression.
CpG_ID	Chromosome	Position	Strand	Relation_to_Island	UCSC_RefGene_Group	meth_BLAER_0h	meth_BLAER_3h	meth_BLAER_12h	meth_BLAER_24h	meth_BLAER_48h	meth_BLAER_72h	meth_BLAER_168h	meth_RCH_168h	meth_Macrophage	Associated_Gene_Name	expr_BLAER_0h	expr_BLAER_3h	expr_BLAER_12h	expr_BLAER_24h	expr_BLAER_48h	expr_BLAER_72h	expr_BLAER_168h	expr_RCH_168h	expr_Macrophage	Meth/Expr_correlation	r_squared	adj_r_squared	p_value
cg00506704	2	143908129	+	No	5'UTR	0.937531	0.739608	0.873646	0.938561	0.733408	0.654769	0.0944165	0.532814	0.0693437	ARHGAP15	10.2685	10.3461	10.6009	10.7549	10.189	10.2155	9.39113	10.2084	10.4901	Correlated	0.8651	0.8382	0.0024
cg05757496	15	91272726	-	No	5'UTR;5'UTR;5'UTR;5'UTR	0.921103	0.818641	0.891814	0.929041	0.794373	0.684527	0.124733	0.77089	0.0459687	BLM	12.0743	11.6812	11.937	12.0129	10.9544	9.74583	8.81311	12.4685	9.72961	Correlated	0.8358	0.803	0.004
cg08525575	12	53692170	+	N_Shore	TSS1500;Body;Body	0.902449	0.859414	0.903458	0.860426	0.688874	0.226111	0.0984312	0.822767	0.0492677	C12orf10	11.201	11.2202	11.5261	11.4386	11.2763	11.1866	10.8707	10.88	10.9698	Correlated	0.5824	0.4988	0.0459
cg02540498	4	4271819	-	No	Body;Body	0.893088	0.720472	0.820674	0.893002	0.667196	0.510586	0.153698	0.721702	0.192774	LYAR	11.0932	12.4835	12.0202	11.6096	11.3591	11.063	9.50264	10.9806	11.1519	Correlated	0.6007	0.5209	0.0407
cg26964724	4	75097045	-	No	Body	0.907597	0.755804	0.848412	0.89471	0.743777	0.570685	0.169494	0.611154	0.0259727	MTHFD2L	7.36836	7.39818	7.43261	6.89477	6.9055	6.58189	6.29277	6.1093	5.64324	Correlated	0.6749	0.6099	0.0234
cg24098501	14	51287728	-	No	Body;Body;Body;Body	0.759227	0.738952	0.79462	0.665967	0.517273	0.162001	0.0558912	0.665546	0.0482101	NIN	10.2802	10.5776	9.97041	10.1771	10.1028	9.90338	9.48771	10.9771	9.32073	Correlated	0.6102	0.5323	0.0381
cg26794034	11	107695825	+	No	Body	0.878842	0.838916	0.879064	0.877398	0.770295	0.501738	0.122699	0.855914	0.0191939	SLC35F2	9.8368	10.7964	10.8428	10.4276	10.3989	10.072	8.85504	8.97303	7.22224	Correlated	0.7055	0.6467	0.018
