# Supplementary material for: B-cell leukemia transdifferentiation to macrophage involves reconfiguration of DNA methylation for long-range regulation
Source: Leukemia. 2019 Nov 12;34(4):1158–62. doi: 10.1038/s41375-019-0643-1 (PMC7214273; doi:10.1038/s41375-019-0643-1)
Supplement: Supplementary file 10 — Supplemental Table 3 [file 41375_2019_643_MOESM10_ESM.xlsx]

## Sheet: mac0_cpgs_in_enhancers_Biola_re
Table S3: 72 out of 251 CpGs located in putative distant regulatory regions (fragments) in contact with gene regions (bait), in PC-HiC experiment in Macrophage.
CpG_ID	Chromosome	Fragment_Start_Position	Fragment_End_Position	Bait_Chromosome	Bait_start	Bait_end	Bait_annotation	N_reads	score
cg21854332	1	144985198	144990021	1	120198229	120204300	PHGDH	4	9.07
cg21854332	1	144985198	144990021	1	120353123	120358399	REG4	3	6.61
cg21854332	1	144985198	144990021	1	120309927	120314091	HMGCS2	6	20.42
cg21854332	1	144985198	144990021	1	120187206	120194235	ZNF697	4	7.3
cg21854332	1	144985198	144990021	1	144941765	144945045	PDE4DIP;RNU2-38P	90	7.55
cg21854332	1	144985198	144990021	1	120431471	120440812	ADAM30	4	11.77
cg21854332	1	144985198	144990021	1	168191721	168196054	SFT2D2	4	5.85
cg01418934	1	184772567	184778090	1	185119561	185131508	TRMT1L;SWT1	20	6.08
cg01418934	1	184772567	184778090	1	184942210	184950629	FAM129A	86	8.46
cg12624096	1	211769438	211781977	1	209848320	209852873	RP1-28O10.1;G0S2	7	10.01
cg00250658	1	223348761	223351044	1	223876416	223878059	RNU6-1248P	15	5.36
cg00250658	1	223348761	223351044	1	193025896	193031393	UCHL5;snoU109;TROVE2	4	7.57
cg00250658	1	223348761	223351044	1	241798766	241801985	OPN3;CHML	4	7.76
cg08500811	1	235119958	235126714	1	234740384	234749444	IRF2BP2;RP4-781K5.2	29	8.57
cg06474225	10	124226750	124229916	10	129691009	129691805	CLRN3	7	11.25
cg22541962	10	51573461	51575536	10	46967018	46977773	SYT15	6	7.25
cg22541962	10	51573461	51575536	10	60093337	60099740	UBE2D1	3	7.39
cg22541962	10	51573461	51575536	10	47081572	47089303	LINC00842;NPY4R	8	10.67
cg22541962	10	51573461	51575536	10	45491835	45498521	C10orf25;ZNF22;CEP164P1	5	5.86
cg22541962	10	51573461	51575536	10	45428189	45443207	TMEM72-AS1;TMEM72;RP11-285G1.9	5	10.09
cg22541962	10	51573461	51575536	10	46088525	46093353	MARCH8	12	25.4
cg22541962	10	51573461	51575536	10	45940413	45948804	ALOX5;RP11-67C2.2	6	15.54
cg23139521	10	6438706	6440424	10	6160561	6168414	RP11	32	12.27
cg23139521	10	6438706	6440424	10	6242941	6267231	PFKFB3;RP11-414H17.5	40	7.38
cg23139521	10	6438706	6440424	10	6178199	6179815	RP11	45	8.05
cg23139521	10	6438706	6440424	10	6180906	6188790	PFKFB3	112	9.79
cg23139521	10	6438706	6440424	10	6130205	6135501	RBM17	17	6.17
cg23139521	10	6438706	6440424	10	6316256	6336180	RP11-563J2.2;SDCBPP1	76	5.14
cg19930663	10	79311660	79315269	10	73527108	73534495	CDH23;C10orf54	7	5.9
cg15051459	10	98416121	98416979	10	98477070	98493243	PIK3AP1	72	6.84
cg10816016	11	85870922	85875859	11	85778970	85786092	PICALM	61	13.07
cg21917510	11	85881271	85890588	11	85778970	85786092	PICALM	46	10.92
cg21880051	11	9655465	9662699	11	3860032	3863125	RHOG	5	7.2
cg02944716	12	10096854	10099695	12	10162449	10164860	CLEC1B;CLEC12B	56	5.03
cg02944716	12	10096854	10099695	12	10103061	10120148	AC091814.3;CLEC12A	116	5.8
cg26938302	12	10319453	10322076	12	10103061	10120148	AC091814.3;CLEC12A	11	5.56
cg26938302	12	10319453	10322076	12	12864726	12871976	CDKN1B	12	5.42
cg26938302	12	10319453	10322076	12	10180825	10185302	RP11-133L14.5;CLEC9A	29	5.15
cg25233914	12	27477946	27484486	12	26979009	26986461	ITPR2	4	5.35
cg05834342	12	48731998	48735287	12	58236623	58242188	CTDSP2	5	10.93
cg03765062	12	52368539	52370613	12	52280807	52283132	ANKRD33	132	5.74
cg04046364	12	58203983	58210699	12	58161745	58167698	CYP27B1;METTL1;METTL21B;RP11-571M6.15	73	6.96
cg04046364	12	58203983	58210699	12	58212900	58223142	CTDSP2;MIR26A2	266	9.19
cg04046364	12	58203983	58210699	12	58141865	58150539	TSPAN31;CDK4;MARCH9	69	5.39
cg04046364	12	58203983	58210699	12	58150540	58161744	MARCH9;CYP27B1	70	7.13
cg04046364	12	58203983	58210699	12	58173701	58180125	METTL21B;RP11-571M6.15;TSFM	91	6.56
cg04046364	12	58203983	58210699	12	58223143	58232637	CTDSP2;RP11-620J15.1	219	10.95
cg04046364	12	58203983	58210699	12	58236623	58242188	CTDSP2	132	7.72
cg03235510	12	64349503	64361998	12	58236623	58242188	CTDSP2	4	6.3
cg25445465	12	89337070	89340040	12	91347108	91349210	CCER1	10	5.76
cg25445465	12	89337070	89340040	12	88427740	88429867	C12orf50;C12orf29	18	6.82
cg08505032	12	98856507	98858250	12	118799031	118811404	TAOK3	4	8.63
cg08505032	12	98856507	98858250	12	98886652	98899103	RP11-181C3.1	89	10.79
cg08505032	12	98856507	98858250	12	96434902	96441410	LTA4H	10	13.5
cg08505032	12	98856507	98858250	12	98992214	98995286	SLC25A3;SNORA53	20	7.73
cg08505032	12	98856507	98858250	12	109022067	109027847	SELPLG;RP11-689B22.2	6	8.37
cg08505032	12	98856507	98858250	12	98986764	98989889	SLC25A3	42	6.78
cg08505032	12	98856507	98858250	12	98997010	99001205	AC013283.1	11	6.48
cg08505032	12	98856507	98858250	12	99035902	99040250	IKBIP;APAF1	22	11.4
cg08505032	12	98856507	98858250	12	96792262	96795604	CDK17	15	13.88
cg08505032	12	98856507	98858250	12	98907290	98911535	TMPO-AS1;TMPO	81	9.06
cg08505032	12	98856507	98858250	12	100532837	100543154	UHRF1BP1L;RP11-175P13.2	9	5.62
cg08505032	12	98856507	98858250	12	96336872	96337798	AMDHD1	9	5.01
cg16918236	14	61956928	61962663	14	62036925	62037677	RP11-47I22.4;RP11-47I22.2;RP11-47I22.3	79	5.58
cg16918236	14	61956928	61962663	14	62157240	62165850	HIF1A-AS1;HIF1A	27	9.79
cg26350711	14	69508992	69511932	14	68166388	68171086	RDH12	5	5.05
cg18241467	14	75765010	75769817	14	75592888	75594848	NEK9;RP11-950C14.7	210	16.14
cg18241467	14	75765010	75769817	14	75641243	75643481	TMED10	133	11.47
cg18241467	14	75765010	75769817	14	75665248	75669231	RNU4ATAC14P	119	5.41
cg09256096	14	86064554	86067971	14	81996707	82007785	SEL1L	4	7.04
cg09256096	14	86064554	86067971	14	81667655	81671398	GTF2A1;SNORA79	4	5.26
cg08983517	15	58815266	58818237	15	59040631	59042709	ADAM10	91	6.09
cg23787755	15	58818238	58819089	15	59040631	59042709	ADAM10	89	5.88
cg09504873	16	66771467	66775559	16	66519353	66529046	BEAN1;RP11-403P17.5;AC132186.1	17	5.31
cg09504873	16	66771467	66775559	16	4819647	4839233	SEPT12;SMIM22	3	6.19
cg17040893	17	9922673	9924847	17	10094567	10102912	GAS7	43	12.21
cg11620863	18	55435849	55437515	18	51793021	51798921	POLI	5	10.55
cg24863476	18	66508205	66509372	18	61253387	61254913	SERPINB13	9	9.14
cg24863476	18	66508205	66509372	18	67955334	67962749	SOCS6	13	23.84
cg24863476	18	66508205	66509372	18	65178808	65185015	DSEL;CTD-2541J13.2;RP11-638L3.1	13	8.54
cg24863476	18	66508205	66509372	18	67623663	67631465	CD226	10	11.43
cg24863476	18	66508205	66509372	18	67871441	67876672	RTTN	15	16.29
cg24863476	18	66508205	66509372	18	66381885	66382825	TMX3;CCDC102B	35	6.89
cg19406737	18	72255352	72257285	18	74205983	74213153	ZNF516;RP11-17M16.1	6	7.62
cg19406737	18	72255352	72257285	18	71812557	71815989	FBXO15;TIMM21	26	7.23
cg19406737	18	72255352	72257285	18	71951773	71966214	CYB5A	14	5.91
cg02543462	2	113881799	113887700	2	113990433	113999327	PAX8-AS1;PAX8;RP11-65I12.1	31	6.15
cg02543462	2	113881799	113887700	2	113836262	113847767	RNU6-1180P	146	7.54
cg17992922	2	138714795	138721228	2	139256825	139262039	AC097721.2;SPOPL	23	11.34
cg10895511	2	158275316	158277622	2	157197937	157201343	NR4A2	15	10.8
cg10895511	2	158275316	158277622	2	161993028	161994818	AC009313.1;TANK	9	8.84
cg10895511	2	158275316	158277622	2	157289370	157295334	GPD2	19	14.85
cg10895511	2	158275316	158277622	2	157262184	157268543	snoU13	14	9.4
cg10895511	2	158275316	158277622	2	122494151	122497529	NIFK;TSN	4	6.96
cg10895511	2	158275316	158277622	2	158732161	158733757	ACVR1;UPP2	33	8.05
cg10895511	2	158275316	158277622	2	158710443	158713813	ACVR1;AC013731.1	27	7.86
cg10519313	2	202073355	202077575	2	201746450	201757573	PPIL3;RNU6-312P;NIF3L1	14	6.23
cg19756830	2	216763532	216772310	2	216298228	216302717	FN1;AC012462.1	20	5.24
cg11434397	2	234150927	234151971	2	233921655	233927465	INPP5D	70	12.57
cg11434397	2	234150927	234151971	2	233717501	233726153	GIGYF2;C2orf82	23	9.07
cg07305485	2	28177923	28181934	2	28614158	28624119	AC104695.3;FOSL2;RP11-373D23.2	24	6.84
cg19269246	2	42323677	42331601	2	42396038	42398533	AC083949.1;EML4	121	6.12
cg25941751	2	46612248	46613683	2	46304451	46309557	PRKCE;AC017006.2	46	7
cg07388563	2	65244111	65247479	2	65134903	65146570	snoU13	91	5.6
cg13045681	2	69061461	69062247	2	68691196	68695687	FBXO48;APLF	35	10.72
cg13045681	2	69061461	69062247	2	68575171	68600403	AC015969.3;PLEK	6	7.5
cg19102955	20	5925478	5928190	20	5585992	5601172	GPCPD1	12	7.93
cg19102955	20	5925478	5928190	20	5505191	5515865	RPS18P1;RP5-1022P6.5	33	19.01
cg15700931	20	5925478	5928190	20	5585992	5601172	GPCPD1	12	7.93
cg15700931	20	5925478	5928190	20	5505191	5515865	RPS18P1;RP5-1022P6.5	33	19.01
cg17952474	21	40300276	40307049	21	40174503	40179024	ETS2	115	6.06
cg04058080	3	15325890	15329384	3	9772248	9777628	BRPF1	6	5.4
cg04058080	3	15325890	15329384	3	9435330	9441347	SETD5-AS1;SETD5	5	7.74
cg17033891	3	159849501	159853586	3	160120279	160125460	RP11-432B6.3;SMC4;MIR15B;MIR16-2	10	5.33
cg21247370	3	174157207	174160036	3	178863488	178867393	RP11-360P21.2;PIK3CA	7	6.23
cg21247370	3	174157207	174160036	3	192633518	192637409	MB21D2	4	5.15
cg25737410	3	183142462	183145677	3	182874659	182882656	LAMP3	63	10.34
cg25737410	3	183142462	183145677	3	182830312	182836340	MCCC1	38	10.36
cg11889721	3	188668611	188670588	3	188404448	188409738	LPP;MIR28	65	6.86
cg11889721	3	188668611	188670588	3	187460429	187464148	BCL6;RP11-211G3.2	72	9.95
cg10724969	3	33703147	33711973	3	36985435	36993157	TRANK1	5	5.76
cg25375589	3	43220633	43222283	3	63996744	63998366	PSMD6-AS2;PSMD6;RP11-245J9.4	4	6.84
cg21655255	3	46130656	46140476	3	46446486	46450282	RP11-24F11.2;CCRL2	71	9.77
cg21655255	3	46130656	46140476	3	46249531	46250931	CCR3;CCR1	279	14.93
cg21655255	3	46130656	46140476	3	46411421	46414091	RP11-24F11.2;CCR5	45	10.54
cg21655255	3	46130656	46140476	3	195807776	195813383	TFRC	3	5.34
cg02352281	3	46130656	46140476	3	46446486	46450282	RP11-24F11.2;CCRL2	71	9.77
cg02352281	3	46130656	46140476	3	46249531	46250931	CCR3;CCR1	279	14.93
cg02352281	3	46130656	46140476	3	46411421	46414091	RP11-24F11.2;CCR5	45	10.54
cg02352281	3	46130656	46140476	3	195807776	195813383	TFRC	3	5.34
cg16171189	3	46140993	46149579	3	46249531	46250931	CCR3;CCR1	150	6.82
cg21847442	4	142268620	142274581	4	144103156	144107602	RP11-284M14.1;USP38	11	6.29
cg22194040	4	169425280	169426565	4	184364513	184367523	CDKN2AIP	6	7.41
cg22194040	4	169425280	169426565	4	170529208	170540463	NEK1;CLCN3	7	5.54
cg22194040	4	169425280	169426565	4	166247377	166249653	MSMO1	10	24.54
cg22194040	4	169425280	169426565	4	174251764	174256710	HMGB2	5	6.21
cg22194040	4	169425280	169426565	4	169750722	169754647	PALLD;RP11-635L1.3	31	5.99
cg20685334	4	169718027	169719611	4	166247377	166249653	MSMO1	10	26.33
cg20685334	4	169718027	169719611	4	153585688	153589196	TMEM154;RP11-768B22.2	5	5.8
cg20685334	4	169718027	169719611	4	166127745	166130031	TMEM192;KLHL2	4	6.86
cg05146536	4	77140573	77142389	4	74604292	74606314	CXCL8	8	5.88
cg05146536	4	77140573	77142389	4	77866765	77873810	SEPT11	17	5.87
cg06738047	5	135355606	135357803	5	126091020	126093377	RP11-434D11.4;RNU6-752P	4	6.23
cg22278294	5	39469518	39472202	5	40835353	40841380	RPL37;CARD6	12	5.48
cg22278294	5	39469518	39472202	5	43017696	43019107	CTD-2201E18.3;CTD-2035E11.3	3	7.13
cg10513595	5	89311052	89311507	5	88175844	88186570	MEF2C;MEF2C-AS1	9	5.02
cg17996348	6	106898257	106901084	6	86350239	86354230	SYNCRIP	4	10.25
cg17996348	6	106898257	106901084	6	133063733	133074168	VNN2;RP1-55C23.7	3	5.65
cg19918700	6	24743556	24744908	6	27840382	27845139	HIST1H4L	11	12.51
cg19918700	6	24743556	24744908	6	27858120	27861034	HIST1H3J;HIST1H2AM	8	5.66
cg19918700	6	24743556	24744908	6	26196886	26199681	HIST1H3D;HIST1H2AD	13	7.54
cg19918700	6	24743556	24744908	6	27834351	27837620	HIST1H1B	9	5.79
cg19918700	6	24743556	24744908	6	27776624	27782228	HIST1H3H;HIST1H2AJ	7	5.07
cg25856090	7	143023691	143031451	7	143056475	143062086	FAM131B;RP11-563K23.1	141	5.19
cg25856090	7	143023691	143031451	7	143104197	143112096	EPHA1;EPHA1-AS1	33	5.19
cg08738297	7	144534019	144539961	7	134330931	134332325	BPGM	6	5.05
cg08738297	7	144534019	144539961	7	154718902	154726320	PAXIP1-AS2	4	5.73
cg08738297	7	144534019	144539961	7	157127770	157129029	DNAJB6	4	6.34
cg06297012	7	90928046	90931223	7	87504251	87507647	SLC25A40;DBF4	5	6.01
cg06297012	7	90928046	90931223	7	90224880	90229044	CDK14;AC002456.2	10	5.05
cg10977731	8	27264005	27267558	8	33340850	33344595	TTI2;MAK16	4	7.57
cg11369830	8	59290211	59292312	8	58903140	58916476	FAM110B	19	6.38
cg19201767	8	62646705	62651121	8	64114923	64122494	YTHDF3	5	8
