# Supplementary material for: B-cell leukemia transdifferentiation to macrophage involves reconfiguration of DNA methylation for long-range regulation
Source: Leukemia. 2019 Nov 12;34(4):1158–62. doi: 10.1038/s41375-019-0643-1 (PMC7214273; doi:10.1038/s41375-019-0643-1)
Supplement: Supplementary file 11 — Supplemental Table 4 [file 41375_2019_643_MOESM11_ESM.xlsx]

## Sheet: mac0_enhancer_CpGs_met_expr_sig
Table S4: Methylation (beta values) in distant regulatory regions correlated with gene expression (log2 normalized expression units).
A) CpGs at distant regulatory regions working as enhancers, as methylation was found to be anticorrelated with gene expression.
CpG_ID	CpG_Chromosome	CpG_Position	CpG_strand	CpG_Relation_to_Island	CpG_UCSC_RefGene_Name	CpG_UCSC_RefGene_Accession	CpG_UCSC_RefGene_Group	Interaction_to_distant_gene	meth_BLaER1_0h	meth_BLaER1_3h	meth_BLaER1_12h	meth_BLaER1_24h	meth_BLaER1_48h	meth_BLaER1_72h	meth_BLaER1_168h	meth_RCH_168h	meth_Macrophage	expr_BLaER1_0h	expr_BLaER1_3h	expr_BLaER1_12h	expr_BLaER1_24h	expr_BLaER1_48h	expr_BLaER1_72h	expr_BLaER1_168h	expr_RCH_168h	expr_Macrophage	Regression_coef	Adj_R2	pval	Enhancer/Silencer
cg21854332	1	144989624	+	No	PDE4DIP;PDE4DIP;PDE4DIP;PDE4DIP	NM_022359;NM_001002812;NM_014644;NM_001002810	Body;Body;Body;Body	PDE4DIP	0.744337	0.79792	0.751658	0.650369	0.429489	0.178359	0.0620171	0.762601	0.0211984	6.72047	6.35252	6.39775	6.5045	7.03637	6.90961	6.94633	6.81433	8.96402	-6.15428	0.509529	0.0433272	Enhancer
cg21854332	1	144989624	+	No	PDE4DIP;PDE4DIP;PDE4DIP;PDE4DIP	NM_022359;NM_001002812;NM_014644;NM_001002810	Body;Body;Body;Body	SFT2D2	0.744337	0.79792	0.751658	0.650369	0.429489	0.178359	0.0620171	0.762601	0.0211984	8.471	9.19327	8.94664	9.19313	9.95889	10.4922	10.1283	9.75594	10.3682	-2.60996	0.655906	0.0168	Enhancer
cg01418934	1	184775699	-	No	FAM129A	NM_052966	Body	FAM129A	0.797638	0.810126	0.778359	0.760472	0.378943	0.219097	0.128267	0.894092	0.0412037	8.16385	9.04504	7.71526	8.59166	11.8486	11.9332	12.5775	13.7937	11.8144	-0.951971	0.892975	0.000833678	Enhancer
cg22541962	10	51574776	+	S_Shelf	NCOA4;NCOA4;NCOA4;NCOA4;TIMM23B;TIMM23B;TIMM23B	NM_001145263;NM_001145260;NM_001145261;NM_005437;NR_110767;NM_001290118;NM_001290117	5'UTR;Body;Body;5'UTR;Body;Body;Body	UBE2D1	0.936265	0.841633	0.899836	0.919824	0.81588	0.683358	0.127428	0.806064	0.0294153	10.304	11.1779	10.8558	10.7294	11.0464	11.2654	12.2482	10.7734	11.8218	-3.64121	0.923337	0.000358561	Enhancer
cg22541962	10	51574776	+	S_Shelf	NCOA4;NCOA4;NCOA4;NCOA4;TIMM23B;TIMM23B;TIMM23B	NM_001145263;NM_001145260;NM_001145261;NM_005437;NR_110767;NM_001290118;NM_001290117	5'UTR;Body;Body;5'UTR;Body;Body;Body	MARCH8	0.936265	0.841633	0.899836	0.919824	0.81588	0.683358	0.127428	0.806064	0.0294153	6.99241	7.29859	7.13209	6.71129	6.88474	7.09866	7.74413	7.50619	6.38	-5.70367	0.633502	0.0198439	Enhancer
cg23139521	10	6438906	-	No				PFKFB3	0.923098	0.790134	0.894212	0.918796	0.754476	0.627008	0.242083	0.758819	0.0449583	9.44773	9.86832	9.39135	9.1837	10.1893	10.8202	12.3129	10.2546	10.0474	-1.67471	0.969675	3.47834e-05	Enhancer
cg21880051	11	9661734	-	No				RHOG	0.785533	0.844727	0.844266	0.769293	0.589802	0.368767	0.0907186	0.639138	0.0184482	10.0169	10.2067	10.703	11.2986	12.3812	12.8632	12.7578	11.4028	12.6555	-1.46421	0.636447	0.0194249	Enhancer
cg02944716	12	10097153	-	No	LOC100506159	NR_104634	TSS1500	CLEC12A	0.915303	0.860594	0.899665	0.897751	0.808703	0.636599	0.185082	0.81708	0.0233925	5.37033	5.50784	5.66536	5.52795	6.5744	7.51055	7.91884	5.36848	8.02564	-1.73882	0.825711	0.00288452	Enhancer
cg26938302	12	10320327	-	No	OLR1;OLR1;OLR1	NM_002543;NM_001172632;NM_001172633	Body;Body;Body	CLEC12A	0.929892	0.855685	0.890538	0.923663	0.762973	0.512287	0.138734	0.766792	0.0439861	5.37033	5.50784	5.66536	5.52795	6.5744	7.51055	7.91884	5.36848	8.02564	-2.08521	0.896282	0.000769942	Enhancer
cg26938302	12	10320327	-	No	OLR1;OLR1;OLR1	NM_002543;NM_001172632;NM_001172633	Body;Body;Body	CLEC9A	0.929892	0.855685	0.890538	0.923663	0.762973	0.512287	0.138734	0.766792	0.0439861	5.84023	5.70587	6.09345	5.47345	6.23944	6.53169	8.02752	5.8962	5.94645	-2.577	0.889113	0.000912067	Enhancer
cg04046364	12	58210661	-	No	AVIL	NM_006576	TSS1500	TSPAN31	0.911396	0.888965	0.9185	0.922217	0.84775	0.637486	0.194097	0.874204	0.0150576	9.03842	8.86401	8.80139	9.24358	9.45974	10.0327	9.88983	9.00029	9.48397	-3.41936	0.575868	0.029271	Enhancer
cg04046364	12	58210661	-	No	AVIL	NM_006576	TSS1500	MARCH9	0.911396	0.888965	0.9185	0.922217	0.84775	0.637486	0.194097	0.874204	0.0150576	10.5311	9.91382	10.0667	9.79771	10.103	10.8644	11.5844	11.3993	11.2396	-2.97908	0.814246	0.00339573	Enhancer
cg08505032	12	98858097	-	No				TAOK3	0.939963	0.901743	0.929784	0.9268	0.84416	0.513383	0.10179	0.870598	0.0183613	8.95099	9.53377	9.35619	9.37672	9.72606	9.95998	9.91284	9.591	10.3198	-5.80874	0.540953	0.0362094	Enhancer
cg08505032	12	98858097	-	No				SELPLG	0.939963	0.901743	0.929784	0.9268	0.84416	0.513383	0.10179	0.870598	0.0183613	6.75133	6.38807	6.28211	7.28171	8.81678	9.32704	10.3223	7.19654	12.0574	-1.47864	0.773084	0.00568123	Enhancer
cg16918236	14	61958747	+	No	PRKCH	NM_006255	Body	HIF1A	0.789548	0.882415	0.836403	0.76174	0.48863	0.242319	0.122307	0.854479	0.0277917	11.1341	11.6487	11.8876	12.2461	12.2867	12.4772	13.2744	11.8942	11.7406	-2.74094	0.666624	0.0154578	Enhancer
cg26350711	14	69510001	-	No				RDH12	0.838206	0.818463	0.811083	0.709507	0.245169	0.0854391	0.0625525	0.837104	0.0214174	5.3842	5.24216	4.99548	5.20653	5.20561	5.75954	6.31727	5.19345	5.65116	-4.85871	0.554034	0.0334945	Enhancer
cg09256096	14	86066450	+	No	FLRT2	NM_013231	5'UTR	SEL1L	0.904471	0.877372	0.904904	0.887649	0.718879	0.36714	0.115391	0.853877	0.0138078	8.75295	9.25126	8.83973	8.78418	9.20905	9.24239	10.1254	8.73518	9.24004	-4.54984	0.764011	0.00628639	Enhancer
cg09256096	14	86066450	+	No	FLRT2	NM_013231	5'UTR	GTF2A1	0.904471	0.877372	0.904904	0.887649	0.718879	0.36714	0.115391	0.853877	0.0138078	10.433	10.537	10.3037	10.2436	10.3382	10.6618	10.8462	11.0077	10.5812	-9.59933	0.683676	0.0134681	Enhancer
cg23787755	15	58819005	-	No	LIPC	NM_000236	Body	ADAM10	0.94764	0.909632	0.925989	0.874719	0.700401	0.36614	0.108972	0.900928	0.0135633	9.85114	9.90156	10.2136	10.364	11.0461	11.5795	11.0874	8.49495	9.9969	-3.39292	0.658391	0.0164824	Enhancer
cg17992922	2	138717942	+	No				SPOPL	0.910198	0.785472	0.88901	0.920073	0.712667	0.438418	0.138689	0.705645	0.0317596	9.27243	9.39354	8.93348	8.73136	9.30207	9.48461	9.71366	10.5276	9.2629	-5.72205	0.654617	0.0169663	Enhancer
cg10895511	2	158277352	+	No	CYTIP	NM_004288	Body	ACVR1	0.927876	0.870727	0.908325	0.931192	0.844719	0.717796	0.264255	0.841983	0.0143715	7.1426	7.30856	7.58365	7.60164	7.83743	8.07961	8.18261	6.35652	8.66411	-3.84614	0.563062	0.0317022	Enhancer
cg11434397	2	234151328	+	No				C2orf82	0.938595	0.877562	0.914953	0.934762	0.877023	0.678487	0.212092	0.853047	0.0161007	7.09687	7.19224	7.15385	7.55345	7.64189	7.6118	8.25719	7.52971	7.86654	-4.43188	0.694677	0.0122763	Enhancer
cg25737410	3	183145478	-	Island	MCF2L2	NM_015078	Body	MCCC1	0.043172	0.0528567	0.0489017	0.0395934	0.0474843	0.0540317	0.721737	0.0533958	0.0153798	12.8976	12.2682	12.2711	13.0854	12.473	12.3367	11.658	12.4139	11.5435	-3.58609	0.518646	0.0411731	Enhancer
cg11889721	3	188668845	-	S_Shelf				LPP	0.895634	0.748935	0.834823	0.868199	0.692109	0.452603	0.110184	0.644067	0.0331177	8.03815	7.95834	7.96765	8.15189	8.72394	9.51886	9.62093	11.9231	8.20741	-2.60473	0.764699	0.00623917	Enhancer
cg21655255	3	46136952	+	No				CCRL2	0.867074	0.873149	0.87929	0.848049	0.750572	0.473635	0.136865	0.716078	0.0115905	6.49226	6.11945	6.5177	6.80972	7.99037	9.01515	9.98731	7.00249	9.15375	-1.35906	0.920632	0.000391372	Enhancer
cg21655255	3	46136952	+	No				CCR3	0.867074	0.873149	0.87929	0.848049	0.750572	0.473635	0.136865	0.716078	0.0115905	5.33212	6.01366	5.14246	5.42319	6.15586	6.2679	6.50884	5.07451	6.65829	-3.10632	0.552437	0.0338183	Enhancer
cg21655255	3	46136952	+	No				CCR1	0.867074	0.873149	0.87929	0.848049	0.750572	0.473635	0.136865	0.716078	0.0115905	4.89986	6.06859	8.08396	10.6437	12.6876	13.7417	14.5274	7.97042	14.6427	-0.434062	0.563413	0.0316338	Enhancer
cg21655255	3	46136952	+	No				CCR5	0.867074	0.873149	0.87929	0.848049	0.750572	0.473635	0.136865	0.716078	0.0115905	7.14474	7.26396	7.69865	9.30971	13.4725	14.0719	14.2817	8.38677	13.8403	-0.516985	0.630472	0.0202811	Enhancer
cg21655255	3	46136952	+	No				TFRC	0.867074	0.873149	0.87929	0.848049	0.750572	0.473635	0.136865	0.716078	0.0115905	13.7577	14.0642	13.6195	13.3629	14.1628	14.5627	14.5467	12.8248	12.5743	-3.61178	0.560456	0.0322128	Enhancer
cg02352281	3	46139305	-	No				CCRL2	0.936513	0.799164	0.89293	0.908381	0.796691	0.656752	0.224976	0.704227	0.0350016	6.49226	6.11945	6.5177	6.80972	7.99037	9.01515	9.98731	7.00249	9.15375	-1.13582	0.728177	0.00906753	Enhancer
cg02352281	3	46139305	-	No				CCR3	0.936513	0.799164	0.89293	0.908381	0.796691	0.656752	0.224976	0.704227	0.0350016	5.33212	6.01366	5.14246	5.42319	6.15586	6.2679	6.50884	5.07451	6.65829	-3.12306	0.701911	0.0115308	Enhancer
cg02352281	3	46139305	-	No				CCR5	0.936513	0.799164	0.89293	0.908381	0.796691	0.656752	0.224976	0.704227	0.0350016	7.14474	7.26396	7.69865	9.30971	13.4725	14.0719	14.2817	8.38677	13.8403	-0.434275	0.494901	0.0469414	Enhancer
cg02352281	3	46139305	-	No				TFRC	0.936513	0.799164	0.89293	0.908381	0.796691	0.656752	0.224976	0.704227	0.0350016	13.7577	14.0642	13.6195	13.3629	14.1628	14.5627	14.5467	12.8248	12.5743	-3.47482	0.63468	0.0196756	Enhancer
cg16171189	3	46142638	-	No				CCR3	0.954056	0.903366	0.923582	0.928622	0.852478	0.462107	0.115883	0.891601	0.0285602	5.33212	6.01366	5.14246	5.42319	6.15586	6.2679	6.50884	5.07451	6.65829	-4.10801	0.607329	0.0238286	Enhancer
cg16171189	3	46142638	-	No				CCR1	0.954056	0.903366	0.923582	0.928622	0.852478	0.462107	0.115883	0.891601	0.0285602	4.89986	6.06859	8.08396	10.6437	12.6876	13.7417	14.5274	7.97042	14.6427	-0.551807	0.556902	0.032918	Enhancer
cg05146536	4	77140678	+	No				CXCL8	0.920983	0.905593	0.903311	0.860071	0.730516	0.520729	0.217705	0.887988	0.0138965	5.70977	6.61108	6.57143	6.72173	11.9115	12.4671	12.1472	6.42887	7.07767	-0.5686	0.732048	0.0087358	Enhancer
cg17996348	6	106898263	-	No				VNN2	0.937998	0.801269	0.875686	0.937452	0.819369	0.775325	0.207364	0.642701	0.0300867	6.57731	6.75157	6.73379	8.15104	11.989	14.5289	15.9472	14.718	10.2648	-0.383525	0.522827	0.0402099	Enhancer
cg06297012	7	90929852	-	No				SLC25A40	0.894814	0.905836	0.918197	0.884936	0.799619	0.448117	0.148293	0.845835	0.03276	8.16366	8.09085	7.80852	7.95353	7.95494	8.22542	8.45213	9.24789	8.82463	-8.89276	0.628395	0.0205843	Enhancer
B) CpGs at distant regulatory regions working as silencers as methylation was found to be anticorrelated with gene expression.
CpG_ID	CpG_Chromosome	CpG_Position	CpG_strand	CpG_Relation_to_Island	CpG_UCSC_RefGene_Name	CpG_UCSC_RefGene_Accession	CpG_UCSC_RefGene_Group	Interaction_to_distant_gene	meth_BLaER1_0h	meth_BLaER1_3h	meth_BLaER1_12h	meth_BLaER1_24h	meth_BLaER1_48h	meth_BLaER1_72h	meth_BLaER1_168h	meth_RCH_168h	meth_Macrophage	expr_BLaER1_0h	expr_BLaER1_3h	expr_BLaER1_12h	expr_BLaER1_24h	expr_BLaER1_48h	expr_BLaER1_72h	expr_BLaER1_168h	expr_RCH_168h	expr_Macrophage	Regression_coef	Adj_R2	pval	Enhancer/Silencer
cg21854332	1	144989624	+	No	PDE4DIP;PDE4DIP;PDE4DIP;PDE4DIP	NM_022359;NM_001002812;NM_014644;NM_001002810	Body;Body;Body;Body	PHGDH	0.744337	0.79792	0.751658	0.650369	0.429489	0.178359	0.0620171	0.762601	0.0211984	14.4634	14.5606	13.8037	13.565	12.6096	12.3726	12.0061	12.0732	8.16203	2.0349	0.837873	0.00239751	Silencer
cg00250658	1	223349112	+	No				CHML	0.803071	0.842022	0.868727	0.869344	0.762015	0.387658	0.0594106	0.812865	0.0101764	10.1418	10.7775	9.94555	9.87474	8.87546	8.64403	7.91186	7.94011	6.86349	2.12819	0.680636	0.01381	Silencer
cg22541962	10	51574776	+	S_Shelf	NCOA4;NCOA4;NCOA4;NCOA4;TIMM23B;TIMM23B;TIMM23B	NM_001145263;NM_001145260;NM_001145261;NM_005437;NR_110767;NM_001290118;NM_001290117	5'UTR;Body;Body;5'UTR;Body;Body;Body	C10orf25	0.936265	0.841633	0.899836	0.919824	0.81588	0.683358	0.127428	0.806064	0.0294153	8.82818	7.45864	7.99684	7.96075	7.30914	6.98558	6.52922	6.25532	5.96911	2.59071	0.690805	0.0126878	Silencer
cg22541962	10	51574776	+	S_Shelf	NCOA4;NCOA4;NCOA4;NCOA4;TIMM23B;TIMM23B;TIMM23B	NM_001145263;NM_001145260;NM_001145261;NM_005437;NR_110767;NM_001290118;NM_001290117	5'UTR;Body;Body;5'UTR;Body;Body;Body	ZNF22	0.936265	0.841633	0.899836	0.919824	0.81588	0.683358	0.127428	0.806064	0.0294153	13.7924	13.439	13.4623	13.3081	12.5292	12.0269	11.2876	11.9009	11.45	2.29372	0.82831	0.00277577	Silencer
cg23139521	10	6438906	-	No				RBM17	0.923098	0.790134	0.894212	0.918796	0.754476	0.627008	0.242083	0.758819	0.0449583	12.3908	12.3697	12.2572	12.0453	11.66	11.1668	10.9988	11.3015	10.856	2.79156	0.698883	0.0118392	Silencer
cg04046364	12	58210661	-	No	AVIL	NM_006576	TSS1500	METTL1	0.911396	0.888965	0.9185	0.922217	0.84775	0.637486	0.194097	0.874204	0.0150576	9.87641	11.5584	11.2749	10.4585	10.3861	9.90323	8.69444	9.76693	10.7245	1.71564	0.557585	0.0327817	Silencer
cg04046364	12	58210661	-	No	AVIL	NM_006576	TSS1500	CDK4	0.911396	0.888965	0.9185	0.922217	0.84775	0.637486	0.194097	0.874204	0.0150576	13.7677	13.8279	14.0752	13.5976	13.1754	12.801	12.7217	12.6777	12.9283	3.32705	0.67262	0.014738	Silencer
cg04046364	12	58210661	-	No	AVIL	NM_006576	TSS1500	TSFM	0.911396	0.888965	0.9185	0.922217	0.84775	0.637486	0.194097	0.874204	0.0150576	12.8816	13.2493	13.2761	13.0872	12.6129	12.3593	11.6942	12.4812	12.1643	3.43971	0.879052	0.00113693	Silencer
cg08505032	12	98858097	-	No				SLC25A3	0.939963	0.901743	0.929784	0.9268	0.84416	0.513383	0.10179	0.870598	0.0183613	16.4352	16.6774	16.7949	16.8652	16.6888	16.4867	16.0644	16.6895	16.6253	8.0042	0.624998	0.0210866	Silencer
cg10895511	2	158277352	+	No	CYTIP	NM_004288	Body	TSN	0.927876	0.870727	0.908325	0.931192	0.844719	0.717796	0.264255	0.841983	0.0143715	10.858	11.3414	11.4885	11.1571	10.8156	10.6552	9.91863	10.8623	10.2266	3.07294	0.707795	0.010946	Silencer
cg10519313	2	202073853	+	No	CASP10;CASP10;CASP10;CASP10;CASP10;CASP10	NM_001230;NM_032977;NM_001206524;NM_032974;NM_001206542;NM_032976	Body;Body;Body;Body;Body;3'UTR	NIF3L1	0.906335	0.910229	0.918041	0.909709	0.782397	0.465016	0.143249	0.894452	0.0113476	10.3575	9.9524	10.5821	10.616	10.2233	9.92792	9.67586	11.6071	10.4873	5.27003	0.562785	0.0317561	Silencer
cg25941751	2	46613544	+	No	EPAS1	NM_001430	3'UTR	PRKCE	0.941197	0.861198	0.91748	0.928539	0.829838	0.509846	0.230099	0.821698	0.0356278	11.8178	11.4036	11.3141	11.0911	9.43996	8.97298	8.79875	10.3716	6.86043	1.47005	0.735652	0.00843401	Silencer
cg17033891	3	159852976	-	No				SMC4	0.936091	0.877923	0.905796	0.917652	0.791484	0.586512	0.262459	0.835989	0.0229172	12.5528	12.5618	12.3997	12.5947	11.5332	10.4487	9.48527	13.7577	9.87842	1.53268	0.962592	5.89162e-05	Silencer
cg22194040	4	169425430	+	No	PALLD;PALLD	NM_001166108;NM_016081	5'UTR;5'UTR	NEK1	0.889055	0.850131	0.903213	0.836469	0.70646	0.371981	0.101137	0.808974	0.0163442	8.36427	8.07382	7.95717	7.90367	7.5571	7.44247	7.13604	7.7559	7.26341	5.11593	0.797599	0.00423251	Silencer
cg22194040	4	169425430	+	No	PALLD;PALLD	NM_001166108;NM_016081	5'UTR;5'UTR	HMGB2	0.889055	0.850131	0.903213	0.836469	0.70646	0.371981	0.101137	0.808974	0.0163442	15.2041	15.3409	15.3765	15.7214	14.5024	13.0918	11.3696	16.0683	11.8547	1.44936	0.951016	0.000116012	Silencer
cg20685334	4	169718578	-	No	PALLD;PALLD;PALLD	NM_001166108;NM_016081;NM_001166109	Body;Body;Body	KLHL2	0.927611	0.850338	0.889852	0.857305	0.744011	0.509501	0.16899	0.82228	0.0224262	12.1116	11.9161	11.8393	12.0685	11.7962	11.7264	10.9879	9.39874	10.5128	5.14419	0.844877	0.00214189	Silencer
cg22278294	5	39470228	+	No				RPL37	0.939198	0.820714	0.905478	0.946393	0.851035	0.863905	0.262093	0.775602	0.0362169	13.677	13.6972	13.5517	13.4417	13.3625	13.2674	12.7221	13.084	11.7643	4.7584	0.6461	0.018092	Silencer
cg10513595	5	89311473	+	No				MEF2C	0.9345	0.805253	0.839232	0.917182	0.782378	0.685083	0.0979782	0.739788	0.0806756	14.9119	14.2541	14.0537	14.385	14.2046	14.0995	13.0855	14.2699	12.5858	4.0495	0.881523	0.00107887	Silencer
cg19918700	6	24743575	+	No				HIST1H1B	0.926362	0.661698	0.86738	0.921146	0.737152	0.860352	0.243466	0.65136	0.0778714	14.2052	13.6238	13.7004	13.7543	12.0727	10.8838	7.79059	13.5129	9.84985	0.648276	0.5835	0.0278826	Silencer
cg06297012	7	90929852	-	No				DBF4	0.894814	0.905836	0.918197	0.884936	0.799619	0.448117	0.148293	0.845835	0.03276	7.77657	8.21495	8.11437	7.80153	7.59745	6.94466	6.78768	7.60498	6.60863	3.94649	0.886062	0.000977061	Silencer
cg10977731	8	27266693	-	No	PTK2B;PTK2B;PTK2B;PTK2B	NM_173176;NM_173175;NM_173174;NM_004103	Body;Body;Body;Body	MAK16	0.893043	0.9018	0.843426	0.704461	0.469187	0.338851	0.162085	0.906461	0.0129981	12.1969	13.2461	12.9079	12.5104	12.249	11.8388	10.5666	11.3569	10.8266	2.12664	0.678271	0.0140798	Silencer
